# Supplementary material for: 5-Fluoro-N′-(4-methyl­cyclo­hexyl­idene)-3-phenyl-1H-indole-2-carbohydrazide
Source: Acta Crystallogr Sect E Struct Rep Online. 2013 Jul 6;69(Pt 8):o1211–2. doi: 10.1107/S1600536813018436 (PMC3793720; doi:10.1107/S1600536813018436)
Supplement: Supplementary file 1 [file e-69-o1211-sup1.cif]

##############################################################################
#                                                                            #
# This CIF contains the data in a paper accepted for publication in          #
# Acta Crystallographica Section E. It conforms to the requirements of       #
# Notes for Authors for Acta Crystallographica Section E, and has been       #
# peer reviewed under the auspices of the IUCr Commission on Journals.       #
#                                                                            #
# Full details of the Crystallographic Information File format               #
# are given in the paper "The Crystallographic Information File (CIF):       #
# a New Standard Archive File for Crystallography" by S. R. Hall, F. H.      #
# Allen and I. D. Brown [Acta Cryst. (1991), A47, 655-685].                  #
#                                                                            #
# The current version of the core CIF dictionary is obtainable from          #
# ftp://ftp.iucr.org/pub/cif_core.dic.                                       #
#                                                                            #
# Software is freely available for graphical display of the structure(s)     #
# in this CIF. For information consult the CIF software page                 #
# http://www.iucr.org/resources/cif/software.                                #
#                                                                            #
# This file may be used for bona fide research purposes within the           #
# scientific community so long as proper attribution is given to the journal # 
# article from which it was obtained.                                        #
#                                                                            #
##############################################################################
data_global
_audit_creation_method     'PLATON <TABLE ACC> option'
_journal_date_recd_electronic     2013-07-01
_journal_date_accepted     2013-07-03
_journal_name_full     'Acta Crystallographica, Section E'
_journal_year     2013
_journal_volume     69
_journal_issue      8
_journal_page_first     o1211
_journal_page_last     o1212
_journal_paper_category     QO
_journal_paper_doi     10.1107/S1600536813018436
_journal_coeditor_code     SJ5341
_publ_contact_author_name
; Dr. Mehmet Akkurt
;
_publ_contact_author_address
; Department of Physics
  Faculty of Sciences
  Erciyes University
  38039 Kayseri
  Turkey
;
_publ_contact_author_email     akkurt@erciyes.edu.tr
_publ_contact_author_fax     '+90-352-4374933'
_publ_contact_author_phone     '+90-352-2076666 ext. 33106'
_publ_section_title
;\
5-Fluoro-<i>N</i>'-(4-methylcyclohexylidene)-3-phenyl-1<i>H</i>-indole-2-\
carbohydrazide
;
loop_
    _publ_author_name
    _publ_author_footnote
    _publ_author_address
    'Sevim T\"urktekin \,Celikesir' .
; Department of Physics,
  Faculty of Sciences,
  Erciyes University,
  38039 Kayseri,
  Turkey
;
    'Mehmet Akkurt' .
; Department of Physics,
  Faculty of Sciences,
  Erciyes University,
  38039 Kayseri,
  Turkey
;
    'G\"ok\,ce Cihan \"Ust\"unda\(g' .
;
   Department of Pharmaceutical Chemistry,
   Faculty of Pharmacy,
   Istanbul University,
   34116 Beyazit,
   Istanbul,
   Turkey
;
    'G\"ultaze \,Capan' .
;
   Department of Pharmaceutical Chemistry,
   Faculty of Pharmacy,
   Istanbul University,
   34116 Beyazit,
   Istanbul,
   Turkey
;
    'Orhan B\"uy\"ukg\"ung\"or' .
;
   Department of Physics,
   Faculty of Arts and Sciences,
   Ondokuz May\?is University,
   55139 Samsun,
   Turkey
;
data_I
_chemical_name_systematic
;\
5-Fluoro-<i>N</i>'-(4-methylcyclohexylidene)-3-phenyl-1<i>H</i>-indole-2-\
carbohydrazide
;
_chemical_name_common     ?
_chemical_formula_moiety     'C22 H22 F N3 O'
_chemical_formula_sum     'C22 H22 F N3 O'
_chemical_formula_structural     ?
_chemical_formula_iupac     'C22 H22 F N3 O'
_chemical_formula_weight     363.43
_chemical_melting_point     ?
_symmetry_cell_setting     triclinic
_symmetry_space_group_name_H-M     'P -1'
_symmetry_space_group_name_Hall     '-P 1'
loop_
    _symmetry_equiv_pos_site_id
    _symmetry_equiv_pos_as_xyz
    1 x,y,z
    2 -x,-y,-z
_cell_length_a     11.6630(6)
_cell_length_b     13.5320(7)
_cell_length_c     14.7754(8)
_cell_angle_alpha     112.967(4)
_cell_angle_beta     95.936(4)
_cell_angle_gamma     111.385(4)
_cell_volume     1915.4(2)
_cell_formula_units_Z     4
_cell_measurement_reflns_used     35686
_cell_measurement_theta_min     1.96
_cell_measurement_theta_max     28.02
_cell_measurement_temperature     296(2)
_cell_special_details
;
;
_exptl_crystal_description     'prism'
_exptl_crystal_colour     'colourless'
_exptl_crystal_size_max     0.680
_exptl_crystal_size_mid     0.520
_exptl_crystal_size_min     0.330
_exptl_crystal_size_rad     ?
_exptl_crystal_density_diffrn     1.260
_exptl_crystal_density_meas     ?
_exptl_crystal_density_method     'Not Measured'
_exptl_crystal_F_000     768
loop_
    _exptl_crystal_face_index_h
    _exptl_crystal_face_index_k
    _exptl_crystal_face_index_l
    _exptl_crystal_face_perp_dist
    -5 2 -3 0.1730
    5 0 1 0.1710
    -1 4 1 0.2780
    1 -6 0 0.2650
    1 4 -8 0.3540
    -1 -3 9 0.3340
    -1 -3 -1 0.2220
    2 5 -3 0.3540
    -1 -2 -4 0.2460
    3 -5 -5 0.2910
    -2 2 1 0.2730
    -2 5 -1 0.3100
    5 -6 0 0.3100
    8 -4 -3 0.3160
    5 -1 1 0.1700
    3 2 1 0.2050
    -2 -2 7 0.3080
    -7 -3 9 0.2880
    -5 2 0 0.2120
    0 -3 -1 0.2110
_exptl_absorpt_coefficient_mu     0.086
_exptl_absorpt_correction_type     integration
_exptl_absorpt_process_details     '(X-RED32; Stoe & Cie, 2002)'
_exptl_absorpt_correction_T_min     0.948
_exptl_absorpt_correction_T_max     0.972
_exptl_special_details
;
;
_diffrn_ambient_temperature     296(2)
_diffrn_radiation_type     'Mo K\a'
_diffrn_radiation_wavelength     0.71073
_diffrn_radiation_monochromator     'plane graphite'
_diffrn_measurement_device_type     'Stoe IPDS 2'
_diffrn_measurement_device     '2-circle goniometer'
_diffrn_measurement_method     '\w scans'
_diffrn_detector_area_resol_mean     6.67
_diffrn_reflns_number     26097
_diffrn_reflns_av_R_equivalents     0.0584
_diffrn_reflns_av_sigmaI/netI     0.0511
_diffrn_reflns_theta_min     1.96
_diffrn_reflns_theta_max     27.62
_diffrn_reflns_theta_full     25.24
_diffrn_measured_fraction_theta_max     1.00
_diffrn_measured_fraction_theta_full     0.997
_diffrn_reflns_limit_h_min     -15
_diffrn_reflns_limit_h_max     15
_diffrn_reflns_limit_k_min     -17
_diffrn_reflns_limit_k_max     17
_diffrn_reflns_limit_l_min     -19
_diffrn_reflns_limit_l_max     19
_diffrn_reflns_reduction_process
;
;
_refine_special_details
;
Refinement on <i>F</i>^2^ for ALL reflections except those flagged by the user
for potential systematic errors. Weighted <i>R</i>-factors <i>wR</i> and all
goodnesses of fit <i>S</i> are based on <i>F</i>^2^, conventional
<i>R</i>-factors <i>R</i> are based on <i>F</i>, with <i>F</i> set to zero for
negative <i>F</i>^2^. The observed criterion of <i>F</i>^2^ > \s(<i>F</i>^2^)
is used only for calculating -<i>R</i>-factor-obs <i>etc</i>. and is not
relevant to the choice of reflections for refinement. <i>R</i>-factors based
on <i>F</i>^2^ are statistically about twice as large as those based on
<i>F</i>, and <i>R</i>-factors based on ALL data will be even larger.
;
_reflns_number_total     8702
_reflns_number_gt     5714
_reflns_threshold_expression     I>2\s(I)
_refine_ls_structure_factor_coef     Fsqd
_refine_ls_matrix_type     full
_refine_ls_R_factor_all     0.0881
_refine_ls_R_factor_gt     0.0569
_refine_ls_wR_factor_gt     0.1302
_refine_ls_wR_factor_ref     0.1443
_refine_ls_goodness_of_fit_ref     1.025
_refine_ls_restrained_S_all     1.029
_refine_ls_number_reflns     8702
_refine_ls_number_parameters     496
_refine_ls_number_restraints     2
_refine_ls_number_constraints     ?
_refine_ls_hydrogen_treatment     mixed
_refine_ls_weighting_scheme     calc
_refine_ls_weighting_details
              'W=1/[\S^2^(FO^2^)+(0.0744P)^2^+0.1246P] WHERE P=(FO^2^+2FC^2^)/3'
_atom_sites_solution_hydrogens     mixed
_atom_sites_solution_primary     ?
_atom_sites_solution_secondary     ?
_refine_ls_shift/su_max     0.000
_refine_ls_shift/su_mean     0.000
_refine_diff_density_max     0.420
_refine_diff_density_min     -0.369
_refine_ls_extinction_method     'none'
_refine_ls_abs_structure_details     ?
_refine_ls_abs_structure_Flack     .
loop_
    _atom_type_symbol
    _atom_type_description
    _atom_type_scat_dispersion_real
    _atom_type_scat_dispersion_imag
    _atom_type_scat_source
    C C 0.0033 0.0016 ' International Tables Vol C Tables 4.2.6.8 and 6.1.1.4'
    H H 0.0000 0.0000 ' International Tables Vol C Tables 4.2.6.8 and 6.1.1.4'
    F F 0.0171 0.0103 ' International Tables Vol C Tables 4.2.6.8 and 6.1.1.4'
    N N 0.0061 0.0033 ' International Tables Vol C Tables 4.2.6.8 and 6.1.1.4'
    O O 0.0106 0.0060 ' International Tables Vol C Tables 4.2.6.8 and 6.1.1.4'
_computing_data_collection     'X-AREA (Stoe & Cie, 2002)'
_computing_cell_refinement     'X-AREA (Stoe & Cie, 2002)'
_computing_data_reduction     'X-RED32 (Stoe & Cie, 2002)'
_computing_structure_solution     'SHELXS97 (Sheldrick, 2008)'
_computing_structure_refinement     'SHELXL97 (Sheldrick, 2008)'
_computing_molecular_graphics     'ORTEP-3 for Windows (Farrugia, 2012)'
_computing_publication_material     'WinGX (Farrugia, 2012)'
loop_
    _atom_site_type_symbol
    _atom_site_label
    _atom_site_fract_x
    _atom_site_fract_y
    _atom_site_fract_z
    _atom_site_U_iso_or_equiv
    _atom_site_thermal_displace_type
    _atom_site_calc_flag
    _atom_site_refinement_flags
    _atom_site_occupancy
    _atom_site_disorder_assembly
    _atom_site_disorder_group
    F F1 0.33494(17) -0.02996(12) 0.06230(14) 0.1113(7) Uani d . 1.000 . .
    O O1 0.68124(14) 0.68746(12) 0.28626(9) 0.0679(5) Uani d . 1.000 . .
    N N1 0.52435(14) 0.45358(13) 0.24287(11) 0.0543(5) Uani d . 1.000 . .
    N N2 0.70784(16) 0.62496(14) 0.12738(12) 0.0547(5) Uani d . 1.000 . .
    N N3 0.78349(15) 0.73959(13) 0.14306(11) 0.0564(5) Uani d . 1.000 . .
    C C1 0.46778(18) 0.33259(17) 0.20839(13) 0.0553(6) Uani d . 1.000 . .
    C C2 0.3836(2) 0.2633(2) 0.24439(16) 0.0669(7) Uani d . 1.000 . .
    C C3 0.3400(2) 0.1422(2) 0.19316(18) 0.0771(9) Uani d . 1.000 . .
    C C4 0.3792(2) 0.09106(19) 0.10798(19) 0.0761(8) Uani d . 1.000 . .
    C C5 0.4602(2) 0.15512(18) 0.06997(16) 0.0678(7) Uani d . 1.000 . .
    C C6 0.50520(18) 0.27986(16) 0.12087(13) 0.0547(6) Uani d . 1.000 . .
    C C7 0.58613(17) 0.37471(16) 0.10276(12) 0.0510(5) Uani d . 1.000 . .
    C C8 0.64165(17) 0.35989(15) 0.01471(12) 0.0495(5) Uani d . 1.000 . .
    C C9 0.56439(19) 0.32276(19) -0.08081(14) 0.0640(7) Uani d . 1.000 . .
    C C10 0.6149(2) 0.3174(2) -0.16231(14) 0.0724(8) Uani d . 1.000 . .
    C C11 0.7423(2) 0.34579(18) -0.15024(14) 0.0685(7) Uani d . 1.000 . .
    C C12 0.8187(2) 0.3774(2) -0.05808(16) 0.0773(8) Uani d . 1.000 . .
    C C13 0.7693(2) 0.3848(2) 0.02451(14) 0.0689(7) Uani d . 1.000 . .
    C C14 0.59506(17) 0.47922(16) 0.17903(12) 0.0501(5) Uani d . 1.000 . .
    C C15 0.66499(16) 0.60585(16) 0.20329(12) 0.0499(5) Uani d . 1.000 . .
    C C16 0.81127(17) 0.74851(16) 0.06423(14) 0.0546(6) Uani d . 1.000 . .
    C C17 0.7672(2) 0.6516(2) -0.04384(15) 0.0716(7) Uani d . 1.000 . .
    C C18 0.8715(3) 0.66082(19) -0.09684(16) 0.0813(8) Uani d . 1.000 . .
    C C19 0.9486(3) 0.7848(2) -0.08349(18) 0.0837(9) Uani d . 1.000 . .
    C C20 1.0026(2) 0.87295(18) 0.02981(17) 0.0725(7) Uani d . 1.000 . .
    C C21 0.8962(2) 0.87190(18) 0.08106(17) 0.0705(8) Uani d . 1.000 . .
    C C22 1.0472(3) 0.7915(3) -0.1398(3) 0.1207(14) Uani d . 1.000 . .
    F F2 0.95169(12) 1.23386(12) 0.77835(10) 0.0893(5) Uani d . 1.000 . .
    O O2 0.39600(13) 0.58695(12) 0.35468(10) 0.0678(5) Uani d . 1.000 . .
    N N4 0.62682(15) 0.79327(14) 0.47138(11) 0.0576(5) Uani d . 1.000 . .
    N N5 0.28375(16) 0.68606(16) 0.42914(13) 0.0627(6) Uani d . 1.000 . .
    N N6 0.16405(16) 0.59508(15) 0.36881(11) 0.0648(5) Uani d . 1.000 . .
    C C23 0.72321(18) 0.90083(16) 0.54295(13) 0.0535(6) Uani d . 1.000 . .
    C C24 0.85522(19) 0.95099(19) 0.55570(15) 0.0632(7) Uani d . 1.000 . .
    C C25 0.9302(2) 1.0619(2) 0.63591(16) 0.0674(7) Uani d . 1.000 . .
    C C26 0.8732(2) 1.12177(18) 0.70176(15) 0.0645(7) Uani d . 1.000 . .
    C C27 0.74541(18) 1.07482(17) 0.69316(14) 0.0589(6) Uani d . 1.000 . .
    C C28 0.66725(17) 0.96119(15) 0.61105(12) 0.0506(6) Uani d . 1.000 . .
    C C29 0.53239(17) 0.88540(15) 0.57767(12) 0.0501(6) Uani d . 1.000 . .
    C C30 0.43961(16) 0.91430(15) 0.63207(12) 0.0498(5) Uani d . 1.000 . .
    C C31 0.4100(2) 1.00510(18) 0.63397(15) 0.0653(7) Uani d . 1.000 . .
    C C32 0.3272(2) 1.0345(2) 0.68837(18) 0.0777(8) Uani d . 1.000 . .
    C C33 0.2746(2) 0.9750(2) 0.74062(18) 0.0849(9) Uani d . 1.000 . .
    C C34 0.3030(2) 0.8843(2) 0.73919(18) 0.0847(10) Uani d . 1.000 . .
    C C35 0.3847(2) 0.85356(19) 0.68489(15) 0.0659(7) Uani d . 1.000 . .
    C C36 0.51112(17) 0.78338(16) 0.49088(12) 0.0513(6) Uani d . 1.000 . .
    C C37 0.39356(18) 0.67621(16) 0.41905(13) 0.0541(6) Uani d . 1.000 . .
    C C38 0.06794(19) 0.61469(18) 0.38764(14) 0.0626(6) Uani d . 1.000 . .
    C C39 0.0688(2) 0.7241(2) 0.46963(18) 0.0765(8) Uani d . 1.000 . .
    C C40 -0.0321(2) 0.6933(2) 0.52374(18) 0.0854(9) Uani d . 1.000 . .
    C C41 -0.1642(2) 0.6026(2) 0.45358(19) 0.0816(10) Uani d . 1.000 . .
    C C42 -0.1578(2) 0.4916(2) 0.3791(2) 0.0907(10) Uani d . 1.000 . .
    C C43 -0.0627(2) 0.5196(2) 0.31960(18) 0.0865(9) Uani d . 1.000 . .
    C C44 -0.2606(3) 0.5777(4) 0.5126(3) 0.1196(16) Uani d . 1.000 . .
    H H1 0.51700 0.50530 0.29580 0.0650 Uiso c RU 1.000 . .
    H H2 0.35810 0.29860 0.30130 0.0800 Uiso c RU 1.000 . .
    H H2N 0.688(2) 0.563(2) 0.0781(14) 0.068(6) Uiso d . 1.000 . .
    H H3 0.28380 0.09360 0.21520 0.0920 Uiso c RU 1.000 . .
    H H5 0.48450 0.11810 0.01300 0.0810 Uiso c RU 1.000 . .
    H H9 0.47700 0.30100 -0.09040 0.0770 Uiso c RU 1.000 . .
    H H10 0.56190 0.29450 -0.22550 0.0870 Uiso c RU 1.000 . .
    H H11 0.77660 0.34350 -0.20470 0.0820 Uiso c RU 1.000 . .
    H H12 0.90490 0.39420 -0.05030 0.0930 Uiso c RU 1.000 . .
    H H13 0.82280 0.40670 0.08710 0.0830 Uiso c RU 1.000 . .
    H H17A 0.69710 0.65430 -0.08270 0.0860 Uiso c RU 1.000 . .
    H H17B 0.73410 0.57470 -0.04360 0.0860 Uiso c RU 1.000 . .
    H H18A 0.92920 0.63560 -0.07030 0.0980 Uiso c RU 1.000 . .
    H H18B 0.83270 0.60620 -0.16950 0.0980 Uiso c RU 1.000 . .
    H H19 0.88800 0.80630 -0.11310 0.1000 Uiso c RU 1.000 . .
    H H20A 1.05170 0.95280 0.03810 0.0870 Uiso c RU 1.000 . .
    H H20B 1.06030 0.85250 0.06290 0.0870 Uiso c RU 1.000 . .
    H H21A 0.93390 0.92490 0.15410 0.0850 Uiso c RU 1.000 . .
    H H21B 0.84470 0.90180 0.05370 0.0850 Uiso c RU 1.000 . .
    H H22A 1.10930 0.77190 -0.11260 0.1450 Uiso c RU 1.000 . .
    H H22B 1.08940 0.87120 -0.13210 0.1450 Uiso c RU 1.000 . .
    H H22C 1.00660 0.73590 -0.21130 0.1450 Uiso c RU 1.000 . .
    H H4 0.63670 0.73980 0.42170 0.0690 Uiso c RU 1.000 . .
    H H5N 0.2992(17) 0.750(2) 0.4704(16) 0.067(6) Uiso d . 1.000 . .
    H H24 0.89120 0.91000 0.51080 0.0760 Uiso c RU 1.000 . .
    H H25 1.01860 1.09750 0.64670 0.0810 Uiso c RU 1.000 . .
    H H27 0.71140 1.11640 0.73980 0.0710 Uiso c RU 1.000 . .
    H H31 0.44570 1.04670 0.59870 0.0780 Uiso c RU 1.000 . .
    H H32 0.30760 1.09540 0.68900 0.0930 Uiso c RU 1.000 . .
    H H33 0.21960 0.99550 0.77720 0.1020 Uiso c RU 1.000 . .
    H H34 0.26700 0.84340 0.77490 0.1020 Uiso c RU 1.000 . .
    H H35 0.40290 0.79170 0.68390 0.0790 Uiso c RU 1.000 . .
    H H39A 0.05350 0.77160 0.43910 0.0920 Uiso c RU 1.000 . .
    H H39B 0.15300 0.77220 0.51960 0.0920 Uiso c RU 1.000 . .
    H H40A -0.00490 0.66310 0.56740 0.1020 Uiso c RU 1.000 . .
    H H40B -0.03670 0.76600 0.56770 0.1020 Uiso c RU 1.000 . .
    H H41 -0.19180 0.63690 0.41320 0.0980 Uiso c RU 1.000 . .
    H H42A -0.24240 0.43520 0.33140 0.1090 Uiso c RU 1.000 . .
    H H42B -0.13290 0.45420 0.41660 0.1090 Uiso c RU 1.000 . .
    H H43A -0.05610 0.44730 0.27760 0.1040 Uiso c RU 1.000 . .
    H H43B -0.09490 0.54540 0.27410 0.1040 Uiso c RU 1.000 . .
    H H44A -0.26420 0.65070 0.55500 0.1440 Uiso c RU 1.000 . .
    H H44B -0.23490 0.54640 0.55490 0.1440 Uiso c RU 1.000 . .
    H H44C -0.34390 0.52030 0.46520 0.1440 Uiso c RU 1.000 . .
loop_
    _atom_site_aniso_label
    _atom_site_aniso_U_11
    _atom_site_aniso_U_22
    _atom_site_aniso_U_33
    _atom_site_aniso_U_12
    _atom_site_aniso_U_13
    _atom_site_aniso_U_23
    F1 0.1200(13) 0.0613(8) 0.1456(14) 0.0303(9) 0.0534(11) 0.0465(9)
    O1 0.0915(10) 0.0593(8) 0.0553(7) 0.0372(8) 0.0418(7) 0.0201(6)
    N1 0.0650(10) 0.0590(9) 0.0493(7) 0.0337(8) 0.0316(7) 0.0251(7)
    N2 0.0649(10) 0.0471(8) 0.0495(8) 0.0234(8) 0.0289(7) 0.0182(7)
    N3 0.0590(9) 0.0512(8) 0.0618(8) 0.0266(8) 0.0326(7) 0.0230(7)
    C1 0.0599(11) 0.0630(11) 0.0557(9) 0.0329(10) 0.0258(8) 0.0317(9)
    C2 0.0704(13) 0.0824(14) 0.0676(11) 0.0383(12) 0.0347(10) 0.0452(11)
    C3 0.0762(15) 0.0790(15) 0.0914(15) 0.0298(13) 0.0344(12) 0.0554(13)
    C4 0.0800(15) 0.0568(12) 0.0924(15) 0.0273(12) 0.0287(12) 0.0370(11)
    C5 0.0749(14) 0.0607(12) 0.0730(12) 0.0350(11) 0.0308(11) 0.0288(10)
    C6 0.0586(11) 0.0575(10) 0.0565(9) 0.0314(9) 0.0247(8) 0.0270(8)
    C7 0.0552(10) 0.0563(10) 0.0493(8) 0.0309(9) 0.0241(8) 0.0237(8)
    C8 0.0573(10) 0.0481(9) 0.0465(8) 0.0288(8) 0.0238(8) 0.0177(7)
    C9 0.0580(11) 0.0761(13) 0.0534(10) 0.0312(11) 0.0201(9) 0.0232(9)
    C10 0.0820(15) 0.0837(15) 0.0470(9) 0.0384(13) 0.0228(10) 0.0234(10)
    C11 0.0844(15) 0.0646(12) 0.0539(10) 0.0337(11) 0.0386(10) 0.0196(9)
    C12 0.0593(12) 0.0933(16) 0.0709(13) 0.0368(12) 0.0342(11) 0.0236(11)
    C13 0.0608(12) 0.0920(15) 0.0512(9) 0.0410(12) 0.0212(9) 0.0226(10)
    C14 0.0550(10) 0.0583(10) 0.0462(8) 0.0304(9) 0.0254(7) 0.0252(8)
    C15 0.0528(10) 0.0581(10) 0.0469(8) 0.0320(9) 0.0251(7) 0.0224(8)
    C16 0.0539(10) 0.0545(10) 0.0623(10) 0.0273(9) 0.0282(8) 0.0275(8)
    C17 0.0747(14) 0.0708(13) 0.0549(10) 0.0169(11) 0.0197(10) 0.0295(10)
    C18 0.1014(18) 0.0663(13) 0.0631(12) 0.0262(13) 0.0425(12) 0.0231(10)
    C19 0.1068(18) 0.0744(14) 0.0788(14) 0.0367(14) 0.0553(14) 0.0397(12)
    C20 0.0766(14) 0.0552(11) 0.0834(13) 0.0224(11) 0.0436(12) 0.0310(10)
    C21 0.0832(15) 0.0560(11) 0.0819(13) 0.0344(11) 0.0445(12) 0.0323(10)
    C22 0.166(3) 0.0908(19) 0.130(2) 0.058(2) 0.108(2) 0.0568(18)
    F2 0.0637(8) 0.0726(8) 0.0934(9) 0.0224(7) 0.0195(7) 0.0107(7)
    O2 0.0712(9) 0.0612(8) 0.0633(7) 0.0334(7) 0.0345(7) 0.0141(6)
    N4 0.0643(10) 0.0611(9) 0.0542(8) 0.0353(8) 0.0347(7) 0.0217(7)
    N5 0.0600(10) 0.0581(10) 0.0574(9) 0.0282(9) 0.0224(8) 0.0115(8)
    N6 0.0615(10) 0.0671(10) 0.0511(8) 0.0295(9) 0.0185(7) 0.0121(7)
    C23 0.0591(11) 0.0580(10) 0.0523(9) 0.0303(9) 0.0301(8) 0.0262(8)
    C24 0.0627(12) 0.0732(13) 0.0670(11) 0.0391(11) 0.0382(10) 0.0316(10)
    C25 0.0560(12) 0.0743(13) 0.0743(12) 0.0296(11) 0.0304(10) 0.0330(11)
    C26 0.0613(12) 0.0613(12) 0.0624(11) 0.0250(10) 0.0218(9) 0.0217(9)
    C27 0.0628(12) 0.0591(11) 0.0564(9) 0.0312(10) 0.0289(9) 0.0215(9)
    C28 0.0562(10) 0.0550(10) 0.0517(9) 0.0301(9) 0.0297(8) 0.0263(8)
    C29 0.0571(11) 0.0533(10) 0.0488(8) 0.0282(9) 0.0280(8) 0.0252(8)
    C30 0.0526(10) 0.0512(9) 0.0438(8) 0.0249(8) 0.0232(7) 0.0161(7)
    C31 0.0738(13) 0.0611(11) 0.0727(12) 0.0370(11) 0.0381(10) 0.0310(10)
    C32 0.0784(15) 0.0675(13) 0.0924(15) 0.0461(12) 0.0401(13) 0.0251(12)
    C33 0.0807(15) 0.0965(17) 0.0811(14) 0.0510(14) 0.0527(13) 0.0262(13)
    C34 0.0865(16) 0.1159(19) 0.0835(14) 0.0558(15) 0.0595(13) 0.0568(14)
    C35 0.0705(13) 0.0786(13) 0.0714(12) 0.0408(11) 0.0435(10) 0.0429(11)
    C36 0.0591(11) 0.0551(10) 0.0486(8) 0.0303(9) 0.0306(8) 0.0239(8)
    C37 0.0636(11) 0.0583(10) 0.0485(8) 0.0317(9) 0.0310(8) 0.0241(8)
    C38 0.0644(12) 0.0696(12) 0.0514(9) 0.0327(11) 0.0206(9) 0.0218(9)
    C39 0.0735(14) 0.0701(14) 0.0823(14) 0.0390(12) 0.0305(12) 0.0231(11)
    C40 0.0867(17) 0.1039(18) 0.0774(14) 0.0603(16) 0.0352(13) 0.0333(13)
    C41 0.0775(16) 0.1055(19) 0.0903(15) 0.0522(15) 0.0395(13) 0.0573(14)
    C42 0.0626(14) 0.0847(17) 0.1170(19) 0.0308(13) 0.0188(13) 0.0428(15)
    C43 0.0684(15) 0.0888(17) 0.0716(13) 0.0378(13) 0.0089(11) 0.0084(12)
    C44 0.104(2) 0.174(3) 0.144(3) 0.077(2) 0.073(2) 0.109(3)
_geom_special_details
;
Bond distances, angles <i>etc</i>. have been calculated using the rounded
fractional coordinates. All su's are estimated from the variances of the
(full) variance-covariance matrix. The cell e.s.d.'s are taken into account in
the estimation of distances, angles and torsion angles
;
loop_
    _geom_bond_atom_site_label_1
    _geom_bond_atom_site_label_2
    _geom_bond_site_symmetry_1
    _geom_bond_site_symmetry_2
    _geom_bond_distance
    _geom_bond_publ_flag
    F1 C4 . . 1.361(3) no
    F2 C26 . . 1.361(3) no
    O1 C15 . . 1.225(2) no
    O2 C37 . . 1.224(2) no
    N1 C1 . . 1.366(3) no
    N1 C14 . . 1.378(3) no
    N2 C15 . . 1.350(3) no
    N2 N3 . . 1.385(3) no
    N3 C16 . . 1.279(3) no
    N1 H1 . . 0.8600 no
    N2 H2N . . 0.80(2) no
    N4 C36 . . 1.379(3) no
    N4 C23 . . 1.364(3) no
    N5 N6 . . 1.376(3) no
    N5 C37 . . 1.352(3) no
    N6 C38 . . 1.276(3) no
    N4 H4 . . 0.8600 no
    N5 H5N . . 0.78(2) no
    C1 C6 . . 1.413(3) no
    C1 C2 . . 1.397(3) no
    C2 C3 . . 1.364(4) no
    C3 C4 . . 1.394(3) no
    C4 C5 . . 1.361(4) no
    C5 C6 . . 1.404(3) no
    C6 C7 . . 1.431(3) no
    C7 C8 . . 1.489(3) no
    C7 C14 . . 1.380(3) no
    C8 C9 . . 1.382(3) no
    C8 C13 . . 1.379(3) no
    C9 C10 . . 1.383(3) no
    C10 C11 . . 1.365(4) no
    C11 C12 . . 1.359(3) no
    C12 C13 . . 1.387(3) no
    C14 C15 . . 1.473(3) no
    C16 C21 . . 1.500(3) no
    C16 C17 . . 1.496(3) no
    C17 C18 . . 1.507(4) no
    C18 C19 . . 1.506(4) no
    C19 C22 . . 1.485(5) no
    C19 C20 . . 1.516(3) no
    C20 C21 . . 1.518(3) no
    C2 H2 . . 0.9300 no
    C3 H3 . . 0.9300 no
    C5 H5 . . 0.9300 no
    C9 H9 . . 0.9300 no
    C10 H10 . . 0.9300 no
    C11 H11 . . 0.9300 no
    C12 H12 . . 0.9300 no
    C13 H13 . . 0.9300 no
    C17 H17B . . 0.9700 no
    C17 H17A . . 0.9700 no
    C18 H18A . . 0.9700 no
    C18 H18B . . 0.9700 no
    C19 H19 . . 0.9800 no
    C20 H20B . . 0.9700 no
    C20 H20A . . 0.9700 no
    C21 H21B . . 0.9700 no
    C21 H21A . . 0.9700 no
    C22 H22A . . 0.9600 no
    C22 H22B . . 0.9600 no
    C22 H22C . . 0.9600 no
    C23 C24 . . 1.395(3) no
    C23 C28 . . 1.410(3) no
    C24 C25 . . 1.365(3) no
    C25 C26 . . 1.399(3) no
    C26 C27 . . 1.360(3) no
    C27 C28 . . 1.400(3) no
    C28 C29 . . 1.427(3) no
    C29 C30 . . 1.488(3) no
    C29 C36 . . 1.384(3) no
    C30 C31 . . 1.384(3) no
    C30 C35 . . 1.384(3) no
    C31 C32 . . 1.389(3) no
    C32 C33 . . 1.358(4) no
    C33 C34 . . 1.376(4) no
    C34 C35 . . 1.383(3) no
    C36 C37 . . 1.469(3) no
    C38 C43 . . 1.494(3) no
    C38 C39 . . 1.499(3) no
    C39 C40 . . 1.515(4) no
    C40 C41 . . 1.501(4) no
    C41 C42 . . 1.511(4) no
    C41 C44 . . 1.515(5) no
    C42 C43 . . 1.517(4) no
    C24 H24 . . 0.9300 no
    C25 H25 . . 0.9300 no
    C27 H27 . . 0.9300 no
    C31 H31 . . 0.9300 no
    C32 H32 . . 0.9300 no
    C33 H33 . . 0.9300 no
    C34 H34 . . 0.9300 no
    C35 H35 . . 0.9300 no
    C39 H39A . . 0.9700 no
    C39 H39B . . 0.9700 no
    C40 H40A . . 0.9700 no
    C40 H40B . . 0.9700 no
    C41 H41 . . 0.9800 no
    C42 H42A . . 0.9700 no
    C42 H42B . . 0.9700 no
    C43 H43A . . 0.9700 no
    C43 H43B . . 0.9700 no
    C44 H44A . . 0.9600 no
    C44 H44B . . 0.9600 no
    C44 H44C . . 0.9600 no
loop_
    _geom_angle_atom_site_label_1
    _geom_angle_atom_site_label_2
    _geom_angle_atom_site_label_3
    _geom_angle_site_symmetry_1
    _geom_angle_site_symmetry_2
    _geom_angle_site_symmetry_3
    _geom_angle
    _geom_angle_publ_flag
    C1 N1 C14 . . . 108.92(16) no
    N3 N2 C15 . . . 120.98(16) no
    N2 N3 C16 . . . 115.91(16) no
    C1 N1 H1 . . . 126.00 no
    C14 N1 H1 . . . 126.00 no
    N3 N2 H2N . . . 128.4(19) no
    C15 N2 H2N . . . 110.5(18) no
    C23 N4 C36 . . . 109.59(16) no
    N6 N5 C37 . . . 122.72(18) no
    N5 N6 C38 . . . 116.56(18) no
    C36 N4 H4 . . . 125.00 no
    C23 N4 H4 . . . 125.00 no
    C37 N5 H5N . . . 110.4(17) no
    N6 N5 H5N . . . 126.8(17) no
    N1 C1 C6 . . . 107.95(18) no
    N1 C1 C2 . . . 130.44(19) no
    C2 C1 C6 . . . 121.6(2) no
    C1 C2 C3 . . . 117.7(2) no
    C2 C3 C4 . . . 120.3(2) no
    F1 C4 C3 . . . 117.2(2) no
    F1 C4 C5 . . . 118.9(2) no
    C3 C4 C5 . . . 123.9(2) no
    C4 C5 C6 . . . 116.8(2) no
    C5 C6 C7 . . . 133.18(19) no
    C1 C6 C5 . . . 119.7(2) no
    C1 C6 C7 . . . 107.12(18) no
    C6 C7 C8 . . . 125.71(17) no
    C8 C7 C14 . . . 127.95(19) no
    C6 C7 C14 . . . 106.25(17) no
    C7 C8 C13 . . . 122.73(16) no
    C9 C8 C13 . . . 117.73(18) no
    C7 C8 C9 . . . 119.52(19) no
    C8 C9 C10 . . . 121.1(2) no
    C9 C10 C11 . . . 120.20(19) no
    C10 C11 C12 . . . 119.6(2) no
    C11 C12 C13 . . . 120.6(2) no
    C8 C13 C12 . . . 120.69(19) no
    N1 C14 C7 . . . 109.76(18) no
    N1 C14 C15 . . . 117.64(16) no
    C7 C14 C15 . . . 132.59(18) no
    O1 C15 C14 . . . 121.94(17) no
    N2 C15 C14 . . . 115.28(16) no
    O1 C15 N2 . . . 122.8(2) no
    N3 C16 C21 . . . 116.31(18) no
    C17 C16 C21 . . . 115.47(19) no
    N3 C16 C17 . . . 128.2(2) no
    C16 C17 C18 . . . 113.6(2) no
    C17 C18 C19 . . . 113.8(2) no
    C18 C19 C22 . . . 113.2(3) no
    C20 C19 C22 . . . 113.5(3) no
    C18 C19 C20 . . . 109.6(2) no
    C19 C20 C21 . . . 111.3(2) no
    C16 C21 C20 . . . 111.7(2) no
    C3 C2 H2 . . . 121.00 no
    C1 C2 H2 . . . 121.00 no
    C4 C3 H3 . . . 120.00 no
    C2 C3 H3 . . . 120.00 no
    C6 C5 H5 . . . 122.00 no
    C4 C5 H5 . . . 122.00 no
    C8 C9 H9 . . . 119.00 no
    C10 C9 H9 . . . 119.00 no
    C9 C10 H10 . . . 120.00 no
    C11 C10 H10 . . . 120.00 no
    C12 C11 H11 . . . 120.00 no
    C10 C11 H11 . . . 120.00 no
    C13 C12 H12 . . . 120.00 no
    C11 C12 H12 . . . 120.00 no
    C12 C13 H13 . . . 120.00 no
    C8 C13 H13 . . . 120.00 no
    C18 C17 H17A . . . 109.00 no
    H17A C17 H17B . . . 108.00 no
    C16 C17 H17B . . . 109.00 no
    C18 C17 H17B . . . 109.00 no
    C16 C17 H17A . . . 109.00 no
    C17 C18 H18A . . . 109.00 no
    C17 C18 H18B . . . 109.00 no
    C19 C18 H18A . . . 109.00 no
    H18A C18 H18B . . . 108.00 no
    C19 C18 H18B . . . 109.00 no
    C20 C19 H19 . . . 107.00 no
    C18 C19 H19 . . . 107.00 no
    C22 C19 H19 . . . 107.00 no
    H20A C20 H20B . . . 108.00 no
    C19 C20 H20A . . . 109.00 no
    C19 C20 H20B . . . 109.00 no
    C21 C20 H20A . . . 109.00 no
    C21 C20 H20B . . . 109.00 no
    C16 C21 H21A . . . 109.00 no
    C16 C21 H21B . . . 109.00 no
    C20 C21 H21A . . . 109.00 no
    C20 C21 H21B . . . 109.00 no
    H21A C21 H21B . . . 108.00 no
    C19 C22 H22A . . . 110.00 no
    C19 C22 H22B . . . 109.00 no
    H22A C22 H22C . . . 110.00 no
    C19 C22 H22C . . . 109.00 no
    H22A C22 H22B . . . 109.00 no
    H22B C22 H22C . . . 109.00 no
    N4 C23 C24 . . . 130.90(19) no
    N4 C23 C28 . . . 107.45(19) no
    C24 C23 C28 . . . 121.65(18) no
    C23 C24 C25 . . . 118.2(2) no
    C24 C25 C26 . . . 119.6(2) no
    F2 C26 C27 . . . 118.9(2) no
    C25 C26 C27 . . . 123.9(2) no
    F2 C26 C25 . . . 117.2(2) no
    C26 C27 C28 . . . 117.09(19) no
    C27 C28 C29 . . . 132.93(19) no
    C23 C28 C29 . . . 107.56(16) no
    C23 C28 C27 . . . 119.52(19) no
    C28 C29 C36 . . . 106.29(18) no
    C30 C29 C36 . . . 129.37(19) no
    C28 C29 C30 . . . 124.30(16) no
    C29 C30 C31 . . . 120.77(18) no
    C29 C30 C35 . . . 120.51(19) no
    C31 C30 C35 . . . 118.7(2) no
    C30 C31 C32 . . . 120.3(2) no
    C31 C32 C33 . . . 120.6(2) no
    C32 C33 C34 . . . 119.7(2) no
    C33 C34 C35 . . . 120.4(2) no
    C30 C35 C34 . . . 120.4(2) no
    N4 C36 C29 . . . 109.11(17) no
    N4 C36 C37 . . . 118.25(16) no
    C29 C36 C37 . . . 132.6(2) no
    N5 C37 C36 . . . 114.19(18) no
    O2 C37 N5 . . . 123.4(2) no
    O2 C37 C36 . . . 122.4(2) no
    N6 C38 C43 . . . 117.47(19) no
    C39 C38 C43 . . . 114.5(2) no
    N6 C38 C39 . . . 128.0(2) no
    C38 C39 C40 . . . 112.2(2) no
    C39 C40 C41 . . . 114.7(2) no
    C40 C41 C42 . . . 109.5(2) no
    C42 C41 C44 . . . 113.5(3) no
    C40 C41 C44 . . . 111.9(2) no
    C41 C42 C43 . . . 112.0(2) no
    C38 C43 C42 . . . 112.8(2) no
    C23 C24 H24 . . . 121.00 no
    C25 C24 H24 . . . 121.00 no
    C24 C25 H25 . . . 120.00 no
    C26 C25 H25 . . . 120.00 no
    C26 C27 H27 . . . 121.00 no
    C28 C27 H27 . . . 121.00 no
    C30 C31 H31 . . . 120.00 no
    C32 C31 H31 . . . 120.00 no
    C31 C32 H32 . . . 120.00 no
    C33 C32 H32 . . . 120.00 no
    C32 C33 H33 . . . 120.00 no
    C34 C33 H33 . . . 120.00 no
    C33 C34 H34 . . . 120.00 no
    C35 C34 H34 . . . 120.00 no
    C30 C35 H35 . . . 120.00 no
    C34 C35 H35 . . . 120.00 no
    C38 C39 H39A . . . 109.00 no
    C38 C39 H39B . . . 109.00 no
    C40 C39 H39A . . . 109.00 no
    C40 C39 H39B . . . 109.00 no
    H39A C39 H39B . . . 108.00 no
    C39 C40 H40A . . . 109.00 no
    C39 C40 H40B . . . 109.00 no
    C41 C40 H40A . . . 109.00 no
    C41 C40 H40B . . . 109.00 no
    H40A C40 H40B . . . 108.00 no
    C40 C41 H41 . . . 107.00 no
    C42 C41 H41 . . . 107.00 no
    C44 C41 H41 . . . 107.00 no
    C41 C42 H42A . . . 109.00 no
    C41 C42 H42B . . . 109.00 no
    C43 C42 H42A . . . 109.00 no
    C43 C42 H42B . . . 109.00 no
    H42A C42 H42B . . . 108.00 no
    C38 C43 H43A . . . 109.00 no
    C38 C43 H43B . . . 109.00 no
    C42 C43 H43A . . . 109.00 no
    C42 C43 H43B . . . 109.00 no
    H43A C43 H43B . . . 108.00 no
    C41 C44 H44A . . . 109.00 no
    C41 C44 H44B . . . 110.00 no
    C41 C44 H44C . . . 109.00 no
    H44A C44 H44B . . . 110.00 no
    H44A C44 H44C . . . 109.00 no
    H44B C44 H44C . . . 109.00 no
loop_
    _geom_torsion_atom_site_label_1
    _geom_torsion_atom_site_label_2
    _geom_torsion_atom_site_label_3
    _geom_torsion_atom_site_label_4
    _geom_torsion_site_symmetry_1
    _geom_torsion_site_symmetry_2
    _geom_torsion_site_symmetry_3
    _geom_torsion_site_symmetry_4
    _geom_torsion
    _geom_torsion_publ_flag
    C1 N1 C14 C15 . . . . -179.61(17) no
    C14 N1 C1 C2 . . . . -177.1(2) no
    C14 N1 C1 C6 . . . . 0.9(2) no
    C1 N1 C14 C7 . . . . -0.6(2) no
    C15 N2 N3 C16 . . . . -175.2(2) no
    N3 N2 C15 O1 . . . . 6.0(3) no
    N3 N2 C15 C14 . . . . -174.92(18) no
    N2 N3 C16 C21 . . . . -178.36(19) no
    N2 N3 C16 C17 . . . . 3.3(3) no
    C23 N4 C36 C37 . . . . 176.82(18) no
    C23 N4 C36 C29 . . . . -1.0(2) no
    C36 N4 C23 C28 . . . . 0.6(2) no
    C36 N4 C23 C24 . . . . 179.6(2) no
    C37 N5 N6 C38 . . . . 178.4(2) no
    N6 N5 C37 O2 . . . . 1.3(3) no
    N6 N5 C37 C36 . . . . -179.95(17) no
    N5 N6 C38 C39 . . . . -1.7(3) no
    N5 N6 C38 C43 . . . . 176.9(2) no
    C2 C1 C6 C5 . . . . -1.9(3) no
    N1 C1 C6 C5 . . . . 179.92(19) no
    N1 C1 C2 C3 . . . . 178.9(2) no
    C6 C1 C2 C3 . . . . 1.2(3) no
    C2 C1 C6 C7 . . . . 177.4(2) no
    N1 C1 C6 C7 . . . . -0.8(2) no
    C1 C2 C3 C4 . . . . 0.0(4) no
    C2 C3 C4 C5 . . . . -0.5(4) no
    C2 C3 C4 F1 . . . . 178.2(2) no
    C3 C4 C5 C6 . . . . -0.2(4) no
    F1 C4 C5 C6 . . . . -178.8(2) no
    C4 C5 C6 C1 . . . . 1.3(3) no
    C4 C5 C6 C7 . . . . -177.8(2) no
    C5 C6 C7 C8 . . . . 2.9(4) no
    C5 C6 C7 C14 . . . . 179.6(2) no
    C1 C6 C7 C8 . . . . -176.27(19) no
    C1 C6 C7 C14 . . . . 0.4(2) no
    C6 C7 C8 C13 . . . . -105.2(3) no
    C14 C7 C8 C13 . . . . 78.9(3) no
    C6 C7 C14 C15 . . . . 178.9(2) no
    C6 C7 C14 N1 . . . . 0.1(2) no
    C6 C7 C8 C9 . . . . 76.6(3) no
    C8 C7 C14 C15 . . . . -4.5(4) no
    C14 C7 C8 C9 . . . . -99.4(3) no
    C8 C7 C14 N1 . . . . 176.70(19) no
    C9 C8 C13 C12 . . . . 2.6(4) no
    C7 C8 C13 C12 . . . . -175.6(2) no
    C7 C8 C9 C10 . . . . 174.7(2) no
    C13 C8 C9 C10 . . . . -3.7(4) no
    C8 C9 C10 C11 . . . . 1.8(4) no
    C9 C10 C11 C12 . . . . 1.1(4) no
    C10 C11 C12 C13 . . . . -2.1(4) no
    C11 C12 C13 C8 . . . . 0.2(4) no
    N1 C14 C15 O1 . . . . 13.7(3) no
    C7 C14 C15 N2 . . . . 15.9(3) no
    C7 C14 C15 O1 . . . . -165.0(2) no
    N1 C14 C15 N2 . . . . -165.41(18) no
    N3 C16 C21 C20 . . . . 134.3(2) no
    C17 C16 C21 C20 . . . . -47.1(3) no
    N3 C16 C17 C18 . . . . -138.7(3) no
    C21 C16 C17 C18 . . . . 42.9(3) no
    C16 C17 C18 C19 . . . . -46.9(3) no
    C17 C18 C19 C22 . . . . -177.5(2) no
    C17 C18 C19 C20 . . . . 54.7(3) no
    C18 C19 C20 C21 . . . . -58.6(3) no
    C22 C19 C20 C21 . . . . 173.7(3) no
    C19 C20 C21 C16 . . . . 55.0(3) no
    C24 C23 C28 C29 . . . . -179.1(2) no
    N4 C23 C24 C25 . . . . -179.6(2) no
    C28 C23 C24 C25 . . . . -0.7(3) no
    N4 C23 C28 C29 . . . . 0.0(2) no
    C24 C23 C28 C27 . . . . 0.6(3) no
    N4 C23 C28 C27 . . . . 179.71(18) no
    C23 C24 C25 C26 . . . . -0.5(4) no
    C24 C25 C26 F2 . . . . -177.7(2) no
    C24 C25 C26 C27 . . . . 2.0(4) no
    C25 C26 C27 C28 . . . . -2.1(3) no
    F2 C26 C27 C28 . . . . 177.62(19) no
    C26 C27 C28 C29 . . . . -179.6(2) no
    C26 C27 C28 C23 . . . . 0.8(3) no
    C27 C28 C29 C30 . . . . -2.5(4) no
    C23 C28 C29 C36 . . . . -0.6(2) no
    C27 C28 C29 C36 . . . . 179.8(2) no
    C23 C28 C29 C30 . . . . 177.10(18) no
    C28 C29 C36 N4 . . . . 1.0(2) no
    C28 C29 C30 C31 . . . . 69.5(3) no
    C28 C29 C36 C37 . . . . -176.4(2) no
    C30 C29 C36 N4 . . . . -176.60(19) no
    C36 C29 C30 C35 . . . . 69.0(3) no
    C36 C29 C30 C31 . . . . -113.3(2) no
    C30 C29 C36 C37 . . . . 6.1(4) no
    C28 C29 C30 C35 . . . . -108.2(2) no
    C31 C30 C35 C34 . . . . -0.7(3) no
    C29 C30 C35 C34 . . . . 177.08(19) no
    C29 C30 C31 C32 . . . . -177.44(19) no
    C35 C30 C31 C32 . . . . 0.3(3) no
    C30 C31 C32 C33 . . . . 0.2(3) no
    C31 C32 C33 C34 . . . . -0.4(4) no
    C32 C33 C34 C35 . . . . 0.0(4) no
    C33 C34 C35 C30 . . . . 0.5(3) no
    N4 C36 C37 N5 . . . . -164.94(19) no
    C29 C36 C37 O2 . . . . -169.0(2) no
    C29 C36 C37 N5 . . . . 12.2(3) no
    N4 C36 C37 O2 . . . . 13.8(3) no
    N6 C38 C39 C40 . . . . -136.0(2) no
    C43 C38 C39 C40 . . . . 45.4(3) no
    N6 C38 C43 C42 . . . . 132.9(2) no
    C39 C38 C43 C42 . . . . -48.3(3) no
    C38 C39 C40 C41 . . . . -49.3(3) no
    C39 C40 C41 C42 . . . . 54.3(3) no
    C39 C40 C41 C44 . . . . -179.0(3) no
    C40 C41 C42 C43 . . . . -55.5(3) no
    C44 C41 C42 C43 . . . . 178.6(2) no
    C41 C42 C43 C38 . . . . 53.5(3) no
loop_
    _geom_hbond_atom_site_label_D
    _geom_hbond_atom_site_label_H
    _geom_hbond_atom_site_label_A
    _geom_hbond_site_symmetry_A
    _geom_hbond_distance_DH
    _geom_hbond_distance_HA
    _geom_hbond_distance_DA
    _geom_hbond_angle_DHA
    _geom_hbond_publ_flag
    N1 H1 O2 . 0.86 2.15 2.895(2) 145 yes
    N4 H4 O1 . 0.86 2.04 2.811(2) 149 yes
    C17 H17B N2 . 0.97 2.43 2.811(3) 103 no
    C39 H39B N5 . 0.97 2.44 2.814(3) 102 no
    C17 H17A Cg1 2_665 0.97 2.66 3.594(3) 163 yes
    C17 H17B Cg3 1_555 0.97 2.74 3.685(3) 164 yes
    C31 H31 Cg6 2_676 0.93 2.87 3.658(2) 144 yes
    C35 H35 Cg2 2_666 0.93 2.96 3.627(3) 130 yes
    C39 H39B Cg8 1_555 0.97 2.72 3.667(3) 164 yes
    C42 H42A Cg1 1_455 0.97 2.99 3.848(3) 148 yes
_iucr_refine_instructions_details
;
TITL  CRY-MY
CELL  0.71073  11.6630  13.5320  14.7754  112.967   95.936  111.385
ZERR     4.00   0.0006   0.0007   0.0008    0.004    0.004    0.004
LATT   1
SFAC  C    H    N    O    F
UNIT  88   88   12   4    4
MERG  2
OMIT  -4.00  180.00
htab n1 o2
htab n4 o1
FMAP  2
PLAN  5
ACTA
BOND
BOND  $H
CONF
LIST   4
BUMP   0.02000
L.S.   13
TWIN   0.24  0.00 -0.75 -0.09 -1.00  0.05 -1.26  0.00 -0.24   2
WGHT    0.074400    0.124600
BASF   0.00116
FVAR       0.28621
MOLE  1
C1    1    0.467783    0.332594    0.208389    11.00000    0.05990    0.06302 =
         0.05570    0.03169    0.02575    0.03293
C2    1    0.383573    0.263340    0.244389    11.00000    0.07037    0.08244 =
         0.06757    0.04525    0.03473    0.03829
AFIX  43
H2    2    0.358098    0.298566    0.301309    11.00000   -1.20000
AFIX   0
C3    1    0.339981    0.142224    0.193161    11.00000    0.07625    0.07899 =
         0.09142    0.05541    0.03443    0.02982
AFIX  43
H3    2    0.283831    0.093588    0.215190    11.00000   -1.20000
AFIX   0
C4    1    0.379205    0.091056    0.107980    11.00000    0.08004    0.05679 =
         0.09241    0.03702    0.02872    0.02731
C5    1    0.460174    0.155119    0.069970    11.00000    0.07491    0.06069 =
         0.07296    0.02880    0.03079    0.03503
AFIX  43
H5    2    0.484536    0.118057    0.012992    11.00000   -1.20000
AFIX   0
C6    1    0.505203    0.279863    0.120874    11.00000    0.05859    0.05751 =
         0.05647    0.02703    0.02471    0.03137
C7    1    0.586125    0.374712    0.102762    11.00000    0.05517    0.05635 =
         0.04927    0.02374    0.02412    0.03092
C8    1    0.641650    0.359891    0.014715    11.00000    0.05732    0.04812 =
         0.04650    0.01769    0.02376    0.02875
C9    1    0.564388    0.322758   -0.080814    11.00000    0.05803    0.07607 =
         0.05344    0.02322    0.02007    0.03122
AFIX  43
H9    2    0.476963    0.300989   -0.090445    11.00000   -1.20000
AFIX   0
C10   1    0.614881    0.317427   -0.162309    11.00000    0.08197    0.08374 =
         0.04698    0.02340    0.02281    0.03836
AFIX  43
H10   2    0.561890    0.294457   -0.225523    11.00000   -1.20000
AFIX   0
C11   1    0.742292    0.345786   -0.150235    11.00000    0.08439    0.06464 =
         0.05390    0.01957    0.03861    0.03375
AFIX  43
H11   2    0.776593    0.343524   -0.204701    11.00000   -1.20000
AFIX   0
C12   1    0.818744    0.377365   -0.058077    11.00000    0.05934    0.09327 =
         0.07087    0.02359    0.03419    0.03677
AFIX  43
H12   2    0.904949    0.394157   -0.050350    11.00000   -1.20000
AFIX   0
C13   1    0.769313    0.384756    0.024505    11.00000    0.06078    0.09203 =
         0.05121    0.02260    0.02123    0.04104
AFIX  43
H13   2    0.822797    0.406707    0.087147    11.00000   -1.20000
AFIX   0
C14   1    0.595063    0.479218    0.179027    11.00000    0.05503    0.05833 =
         0.04621    0.02517    0.02536    0.03036
C15   1    0.664985    0.605847    0.203290    11.00000    0.05280    0.05807 =
         0.04691    0.02237    0.02515    0.03197
C16   1    0.811274    0.748509    0.064226    11.00000    0.05389    0.05452 =
         0.06226    0.02750    0.02824    0.02728
C17   1    0.767168    0.651552   -0.043836    11.00000    0.07465    0.07080 =
         0.05488    0.02953    0.01973    0.01690
AFIX  23
H17A  2    0.697135    0.654307   -0.082747    11.00000   -1.20000
H17B  2    0.734100    0.574676   -0.043643    11.00000   -1.20000
AFIX   0
C18   1    0.871489    0.660817   -0.096838    11.00000    0.10137    0.06629 =
         0.06312    0.02306    0.04251    0.02617
AFIX  23
H18A  2    0.929210    0.635608   -0.070277    11.00000   -1.20000
H18B  2    0.832656    0.606184   -0.169535    11.00000   -1.20000
AFIX   0
C19   1    0.948556    0.784802   -0.083489    11.00000    0.10685    0.07437 =
         0.07882    0.03975    0.05526    0.03665
AFIX  13
H19   2    0.888032    0.806312   -0.113143    11.00000   -1.20000
AFIX   0
C20   1    1.002579    0.872949    0.029805    11.00000    0.07662    0.05524 =
         0.08344    0.03099    0.04359    0.02236
AFIX  23
H20A  2    1.051669    0.952789    0.038121    11.00000   -1.20000
H20B  2    1.060284    0.852535    0.062874    11.00000   -1.20000
AFIX   0
C21   1    0.896153    0.871904    0.081063    11.00000    0.08319    0.05600 =
         0.08191    0.03228    0.04454    0.03436
AFIX  23
H21A  2    0.933880    0.924930    0.154127    11.00000   -1.20000
H21B  2    0.844696    0.901761    0.053707    11.00000   -1.20000
AFIX   0
C22   1    1.047166    0.791547   -0.139828    11.00000    0.16602    0.09082 =
         0.12970    0.05677    0.10789    0.05776
AFIX  33
H22A  2    1.109297    0.771898   -0.112578    11.00000   -1.20000
H22B  2    1.089360    0.871179   -0.132060    11.00000   -1.20000
H22C  2    1.006597    0.735925   -0.211270    11.00000   -1.20000
AFIX   0
N1    3    0.524351    0.453582    0.242873    11.00000    0.06498    0.05898 =
         0.04934    0.02508    0.03158    0.03375
AFIX  43
H1    2    0.517008    0.505314    0.295820    11.00000   -1.20000
AFIX   0
N2    3    0.707835    0.624963    0.127383    11.00000    0.06491    0.04709 =
         0.04950    0.01821    0.02891    0.02343
H2N   2    0.687957    0.562790    0.078129    11.00000    0.06796
N3    3    0.783489    0.739588    0.143058    11.00000    0.05900    0.05124 =
         0.06179    0.02300    0.03258    0.02662
O1    4    0.681238    0.687463    0.286259    11.00000    0.09152    0.05930 =
         0.05534    0.02012    0.04183    0.03721
F1    5    0.334940   -0.029958    0.062296    11.00000    0.12004    0.06128 =
         0.14557    0.04653    0.05342    0.03031
MOLE    2
C23   1    0.723215    0.900831    0.542954    11.00000    0.05909    0.05795 =
         0.05229    0.02616    0.03006    0.03034
C24   1    0.855216    0.950993    0.555704    11.00000    0.06274    0.07323 =
         0.06702    0.03163    0.03816    0.03914
AFIX  43
H24   2    0.891179    0.909959    0.510762    11.00000   -1.20000
AFIX   0
C25   1    0.930209    1.061920    0.635907    11.00000    0.05599    0.07434 =
         0.07433    0.03302    0.03038    0.02964
AFIX  43
H25   2    1.018644    1.097485    0.646711    11.00000   -1.20000
AFIX   0
C26   1    0.873174    1.121773    0.701759    11.00000    0.06128    0.06125 =
         0.06242    0.02172    0.02177    0.02497
C27   1    0.745412    1.074818    0.693160    11.00000    0.06276    0.05909 =
         0.05639    0.02151    0.02893    0.03117
AFIX  43
H27   2    0.711395    1.116355    0.739787    11.00000   -1.20000
AFIX   0
C28   1    0.667255    0.961193    0.611048    11.00000    0.05623    0.05496 =
         0.05171    0.02630    0.02974    0.03011
C29   1    0.532393    0.885403    0.577675    11.00000    0.05715    0.05333 =
         0.04883    0.02522    0.02798    0.02815
C30   1    0.439610    0.914298    0.632065    11.00000    0.05262    0.05120 =
         0.04379    0.01613    0.02323    0.02486
C31   1    0.410012    1.005105    0.633974    11.00000    0.07378    0.06108 =
         0.07272    0.03098    0.03807    0.03703
AFIX  43
H31   2    0.445739    1.046653    0.598667    11.00000   -1.20000
AFIX   0
C32   1    0.327208    1.034479    0.688368    11.00000    0.07836    0.06748 =
         0.09244    0.02514    0.04014    0.04611
AFIX  43
H32   2    0.307610    1.095448    0.689009    11.00000   -1.20000
AFIX   0
C33   1    0.274597    0.975024    0.740617    11.00000    0.08073    0.09654 =
         0.08113    0.02624    0.05275    0.05103
AFIX  43
H33   2    0.219613    0.995497    0.777223    11.00000   -1.20000
AFIX   0
C34   1    0.302979    0.884287    0.739192    11.00000    0.08649    0.11591 =
         0.08353    0.05676    0.05955    0.05581
AFIX  43
H34   2    0.266998    0.843448    0.774935    11.00000   -1.20000
AFIX   0
C35   1    0.384702    0.853558    0.684894    11.00000    0.07054    0.07865 =
         0.07138    0.04290    0.04349    0.04076
AFIX  43
H35   2    0.402867    0.791740    0.683869    11.00000   -1.20000
AFIX   0
C36   1    0.511125    0.783378    0.490885    11.00000    0.05908    0.05507 =
         0.04860    0.02391    0.03064    0.03026
C37   1    0.393559    0.676212    0.419049    11.00000    0.06363    0.05828 =
         0.04848    0.02406    0.03096    0.03174
C38   1    0.067945    0.614689    0.387644    11.00000    0.06438    0.06963 =
         0.05142    0.02179    0.02060    0.03270
C39   1    0.068848    0.724132    0.469635    11.00000    0.07349    0.07007 =
         0.08231    0.02307    0.03050    0.03902
AFIX  23
H39A  2    0.053497    0.771606    0.439138    11.00000   -1.20000
H39B  2    0.152998    0.772205    0.519576    11.00000   -1.20000
AFIX   0
C40   1   -0.032145    0.693277    0.523744    11.00000    0.08665    0.10389 =
         0.07742    0.03332    0.03517    0.06034
AFIX  23
H40A  2   -0.004853    0.663132    0.567380    11.00000   -1.20000
H40B  2   -0.036724    0.766039    0.567740    11.00000   -1.20000
AFIX   0
C41   1   -0.164175    0.602572    0.453584    11.00000    0.07754    0.10546 =
         0.09032    0.05734    0.03953    0.05221
AFIX  13
H41   2   -0.191838    0.636880    0.413238    11.00000   -1.20000
AFIX   0
C42   1   -0.157834    0.491604    0.379143    11.00000    0.06263    0.08467 =
         0.11696    0.04283    0.01878    0.03081
AFIX  23
H42A  2   -0.242449    0.435180    0.331374    11.00000   -1.20000
H42B  2   -0.132879    0.454176    0.416621    11.00000   -1.20000
AFIX   0
C43   1   -0.062710    0.519639    0.319605    11.00000    0.06842    0.08883 =
         0.07164    0.00842    0.00891    0.03775
AFIX  23
H43A  2   -0.056079    0.447282    0.277584    11.00000   -1.20000
H43B  2   -0.094946    0.545357    0.274072    11.00000   -1.20000
AFIX   0
C44   1   -0.260627    0.577721    0.512552    11.00000    0.10360    0.17416 =
         0.14434    0.10883    0.07258    0.07674
AFIX  33
H44A  2   -0.264236    0.650652    0.554969    11.00000   -1.20000
H44B  2   -0.234879    0.546422    0.554892    11.00000   -1.20000
H44C  2   -0.343912    0.520333    0.465178    11.00000   -1.20000
AFIX   0
N4    3    0.626824    0.793273    0.471384    11.00000    0.06432    0.06114 =
         0.05415    0.02166    0.03473    0.03529
AFIX  43
H4    2    0.636708    0.739805    0.421693    11.00000   -1.20000
AFIX   0
N5    3    0.283750    0.686057    0.429139    11.00000    0.06002    0.05806 =
         0.05737    0.01153    0.02239    0.02815
H5N   2    0.299158    0.750338    0.470447    11.00000    0.06670
N6    3    0.164049    0.595081    0.368807    11.00000    0.06147    0.06708 =
         0.05107    0.01209    0.01847    0.02946
O2    4    0.396004    0.586949    0.354680    11.00000    0.07122    0.06123 =
         0.06333    0.01412    0.03449    0.03340
F2    5    0.951690    1.233859    0.778347    11.00000    0.06369    0.07257 =
         0.09345    0.01072    0.01950    0.02238
HKLF 4
REM   CRY-MY
REM R1 =  0.0569 for    5714 Fo > 4sig(Fo)  and  0.0881 for all    8702 data
REM    496 parameters refined using      2 restraints
END
WGHT      0.0744      0.1246
REM Highest difference peak  0.420,  deepest hole -0.369,  1-sigma level  0.111
Q1    1  -0.1141  0.5724  0.4810  11.00000  0.05    0.42
Q2    1   0.3835  0.8789  0.5992  11.00000  0.05    0.38
Q3    1   0.9454  0.7830 -0.1598  11.00000  0.05    0.38
Q4    1   0.4311  0.8781  0.5847  11.00000  0.05    0.38
Q5    1   1.0042  0.7531 -0.0787  11.00000  0.05    0.37
;
