# Supplementary material for: 5-Fluoro-N′-(4-methyl­cyclo­hexyl­idene)-3-phenyl-1H-indole-2-carbohydrazide
Source: Acta Crystallogr Sect E Struct Rep Online. 2013 Jul 6;69(Pt 8):o1211–2. doi: 10.1107/S1600536813018436 (PMC3793720; doi:10.1107/S1600536813018436)
Supplement: Supplementary file 2 [file e-69-o1211-Isup2.hkl]

#
# h,k,l, Fc-squared, Fo-squared, sigma(Fo-squared), status flag
#
data_I
_shelx_title '  CRY-MY'
_shelx_refln_list_code          4
_shelx_F_calc_maximum      228.28
_exptl_crystal_F_000       768.00
_reflns_d_resolution_high  0.7665

loop_
 _space_group_symop_operation_xyz
 'x, y, z'
 '-x, -y, -z'

_cell_length_a    11.6630
_cell_length_b    13.5320
_cell_length_c    14.7754
_cell_angle_alpha 112.967
_cell_angle_beta   95.936
_cell_angle_gamma 111.385

_shelx_F_squared_multiplier     1.000

loop_
 _refln_index_h
 _refln_index_k
 _refln_index_l
 _refln_F_squared_calc
 _refln_F_squared_meas
 _refln_F_squared_sigma
 _refln_observed_status
   1   0   0       3751.34       3582.05        32.23 o
   2   0   0         36.49         22.86         4.99 o
   3   0   0       2344.00       2137.09        31.87 o
   4   0   0        218.30        222.80         4.36 o
   5   0   0         42.08         44.59         3.17 o
   6   0   0          0.37          2.64         2.97 o
   7   0   0         36.23         35.26         3.06 o
   8   0   0          6.13          6.65         2.85 o
   9   0   0        230.46        250.04         4.13 o
  10   0   0          9.35          9.23         3.32 o
  11   0   0          5.83          9.52         4.76 o
  12   0   0          0.80          4.64         4.88 o
  13   0   0          1.78          5.62         5.01 o
 -13   1   0          0.02          0.12         5.01 o
 -12   1   0          3.44          4.27         4.76 o
 -11   1   0         59.54         58.00         4.58 o
 -10   1   0          0.18         -0.36         3.02 o
  -9   1   0        315.38        330.48         4.24 o
  -8   1   0        254.92        271.88         3.55 o
  -7   1   0        313.09        334.24         3.88 o
  -6   1   0         33.36         25.73         2.83 o
  -5   1   0       2757.02       2671.94        57.98 o
  -4   1   0         57.85         34.48         3.28 o
  -3   1   0        223.65        241.88         4.89 o
  -2   1   0         66.94         63.89         4.17 o
  -1   1   0         31.19         41.65         4.49 o
   1   1   0        466.23        503.23        15.01 o
   2   1   0        334.53        274.36         9.01 o
   3   1   0       5552.51       5059.04       124.76 o
   4   1   0          0.06          1.77         4.31 o
   5   1   0          0.96          4.45         3.65 o
   6   1   0        161.65        163.23         4.08 o
   7   1   0         75.96         76.34         3.91 o
   8   1   0        274.62        268.90         4.65 o
   9   1   0         17.44         18.99         3.45 o
  10   1   0          7.31          7.57         4.64 o
  11   1   0          5.49          9.28         5.49 o
  12   1   0          2.93          2.81         4.88 o
  13   1   0          3.31          6.84         5.37 o
 -14   2   0          1.18          3.54         5.13 o
 -13   2   0          9.67          3.05         3.91 o
 -12   2   0         47.72         40.34         3.97 o
 -11   2   0          0.15          1.27         3.54 o
 -10   2   0        201.92        194.34         4.60 o
  -9   2   0         24.52         26.63         2.67 o
  -8   2   0         17.99         18.10         2.71 o
  -7   2   0        146.90        153.24         2.93 o
  -6   2   0        216.14        224.78         4.33 o
  -5   2   0        391.87        371.62         6.17 o
  -4   2   0       5610.13       5440.29       100.59 o
  -3   2   0       2415.46       2273.25        24.00 o
  -2   2   0       8859.46       8306.88        86.73 o
  -1   2   0          7.00         15.79         3.69 o
   0   2   0        571.36        565.01         6.48 o
   1   2   0       1441.13       1472.27        11.96 o
   2   2   0         83.08         70.49         5.16 o
   3   2   0       1637.73       1596.74        16.33 o
   4   2   0        113.16         91.58         4.90 o
   5   2   0         40.57         56.87         4.50 o
   6   2   0         59.35         66.68         4.47 o
   7   2   0        319.02        340.40        11.35 o
   8   2   0          6.68          5.62         4.64 o
   9   2   0          5.20          6.96         4.64 o
  10   2   0          7.02         11.48         4.64 o
  11   2   0          0.47         -3.17         5.37 o
  12   2   0         15.13         14.77         5.37 o
 -14   3   0          0.18          1.71         4.27 o
 -13   3   0          4.28          0.98         3.91 o
 -12   3   0         19.41         20.24         2.78 o
 -11   3   0         27.16         27.08         2.36 o
 -10   3   0          0.90          6.26         2.68 o
  -9   3   0         46.71         49.80         2.45 o
  -8   3   0         39.58         43.57         2.61 o
  -7   3   0        294.33        266.81         5.18 o
  -6   3   0        825.33        887.79        13.48 o
  -5   3   0          4.06          5.47         2.35 o
  -4   3   0       2771.41       2597.48        38.27 o
  -3   3   0        397.17        358.55         4.95 o
  -2   3   0       4532.12       4137.16        29.05 o
  -1   3   0       4157.96       4172.25        17.22 o
   0   3   0       6079.30       6368.76       903.28 o
   1   3   0         94.70         65.68         5.17 o
   2   3   0       3823.51       3744.99        14.89 o
   3   3   0        658.33        689.71         7.15 o
   4   3   0        896.98        984.29         8.57 o
   5   3   0          1.29         -1.46         6.10 o
   6   3   0         75.53         71.17         5.74 o
   7   3   0          8.50          9.77         5.37 o
   8   3   0         16.89         17.09         5.37 o
   9   3   0          1.04          4.27         5.01 o
  10   3   0          0.98          1.83         5.37 o
  11   3   0          0.25         -1.95         5.74 o
  12   3   0          0.94          1.71         6.71 o
 -14   4   0          0.56          1.34         5.01 o
 -13   4   0          1.64          2.62         2.59 o
 -12   4   0         32.95         31.67         2.49 o
 -11   4   0          8.29          9.17         2.13 o
 -10   4   0         87.24         83.28         2.48 o
  -9   4   0         40.97         42.74         2.48 o
  -8   4   0         45.03         41.42         2.41 o
  -7   4   0        102.13         82.10         2.68 o
  -6   4   0        100.44         89.14         2.44 o
  -5   4   0        212.24        209.72         2.74 o
  -4   4   0         36.90         31.37         2.48 o
  -3   4   0        370.51        333.32         3.88 o
  -2   4   0       3697.69       3242.58        42.99 o
  -1   4   0        184.22        222.24         3.80 o
   0   4   0       1905.37       1880.84         9.99 o
   1   4   0        148.04        158.65         4.24 o
   2   4   0         71.18         69.47         4.31 o
   3   4   0          4.25          3.79         4.10 o
   4   4   0         90.62        103.57         4.96 o
   5   4   0        142.39        136.52         5.10 o
   6   4   0          3.12          3.66         5.98 o
   7   4   0        199.77        193.37         7.45 o
   8   4   0         21.05         21.97         6.23 o
   9   4   0         29.47         35.40         6.10 o
  10   4   0          1.09          5.37         6.71 o
  11   4   0         23.05         23.68         7.45 o
 -14   5   0          0.10         -1.92         3.25 o
 -13   5   0         12.52         12.34         2.75 o
 -12   5   0         67.35         61.46         3.20 o
 -11   5   0          6.53          5.40         2.22 o
 -10   5   0          0.57          4.70         2.39 o
  -9   5   0         91.48         98.21         2.55 o
  -8   5   0          4.47          5.52         2.31 o
  -7   5   0       1024.22       1060.93        13.67 o
  -6   5   0       1221.88       1234.71        15.33 o
  -5   5   0         65.78         66.43         2.39 o
  -4   5   0       1336.67       1246.52        10.35 o
  -3   5   0        108.89         97.63         2.74 o
  -2   5   0       1105.08       1045.61        15.08 o
  -1   5   0        640.94        616.72         4.32 o
   0   5   0        151.18        181.07         3.59 o
   1   5   0          0.26          2.79         3.66 o
   2   5   0          6.01          4.13         3.50 o
   3   5   0        116.52        126.13         4.62 o
   4   5   0          4.65          4.98         4.05 o
   5   5   0        326.50        323.80         6.72 o
 -14   6   0          1.16          3.75         3.14 o
 -13   6   0          1.46          3.10         2.27 o
 -12   6   0         43.12         38.03         2.37 o
 -11   6   0         16.75         16.73         2.14 o
 -10   6   0          6.82         10.88         2.23 o
  -9   6   0        101.06         99.24         3.47 o
  -8   6   0         90.71         86.13         3.36 o
  -7   6   0        116.37        119.63         2.50 o
  -6   6   0        370.30        349.35         2.92 o
  -5   6   0        809.41        745.06         6.60 o
  -4   6   0        377.47        367.16         3.09 o
  -3   6   0        326.74        319.59         6.27 o
  -2   6   0        114.64        102.42         2.71 o
  -1   6   0        811.90        754.69         5.67 o
   0   6   0         36.47         45.74         3.20 o
   1   6   0        245.30        250.10         4.44 o
   2   6   0         41.98         50.25         3.49 o
   3   6   0         61.45         53.73         3.98 o
   4   6   0          1.11          0.06         3.80 o
   5   6   0         12.98         14.46         4.54 o
   6   6   0         33.97         36.87         9.64 o
 -15   7   0          0.15          2.19         3.85 o
 -14   7   0          2.10          6.42         2.28 o
 -13   7   0          0.62          0.47         2.22 o
 -12   7   0         29.87         31.70         2.14 o
 -11   7   0         67.40         67.37         2.32 o
 -10   7   0        539.08        536.07         3.75 o
  -9   7   0         51.36         67.15         2.54 o
  -8   7   0          0.49          3.86         2.18 o
  -7   7   0        313.44        302.59         4.86 o
  -6   7   0        142.53        148.79         3.07 o
  -5   7   0         17.03         23.52         2.16 o
  -4   7   0         63.57         54.46         2.31 o
  -3   7   0        220.73        233.57         2.84 o
  -2   7   0        582.54        567.72         3.95 o
  -1   7   0        428.27        448.14         4.16 o
   0   7   0        116.58        104.22         3.24 o
   1   7   0          2.81          3.70         3.45 o
   2   7   0        121.24        116.83         4.58 o
   3   7   0         69.62         58.23         4.03 o
   4   7   0         24.06         20.62         3.88 o
   5   7   0          0.36          1.39         3.97 o
   6   7   0         13.16         16.24         7.45 o
 -15   8   0          0.29          1.31         2.82 o
 -14   8   0          0.01          3.13         2.26 o
 -13   8   0          1.01          5.87         2.33 o
 -12   8   0         23.42         20.87         2.54 o
 -11   8   0         59.49         56.07         2.31 o
 -10   8   0        383.91        392.05         4.33 o
  -9   8   0          2.44          6.79         2.33 o
  -8   8   0         55.92         50.01         2.20 o
  -7   8   0         29.35         26.38         2.42 o
  -6   8   0         13.04         13.98         2.12 o
  -5   8   0         69.27         77.31         2.30 o
  -4   8   0         75.59         79.85         2.41 o
  -3   8   0         84.58         74.84         2.84 o
  -2   8   0        135.31        128.78         2.88 o
  -1   8   0        133.14        137.98         3.26 o
   0   8   0        250.49        259.44         3.43 o
   1   8   0         94.18         74.94         3.75 o
   2   8   0          2.80          2.33         3.54 o
   3   8   0          2.92          4.04         3.70 o
   4   8   0          0.24         -0.50         3.75 o
   5   8   0         12.01         10.54         4.00 o
   6   8   0          3.46          4.03         6.84 o
 -14   9   0          1.70          3.54         2.27 o
 -13   9   0          7.85          7.59         2.18 o
 -12   9   0         97.65         91.67         2.71 o
 -11   9   0          2.97          3.02         2.01 o
 -10   9   0         42.02         35.16         2.01 o
  -9   9   0         54.50         52.38         2.11 o
  -8   9   0         32.29         32.67         2.16 o
  -7   9   0         61.86         67.93         2.22 o
  -6   9   0         99.19         94.60         3.19 o
  -5   9   0          0.73          1.06         2.16 o
  -4   9   0          8.36         11.21         2.19 o
  -3   9   0          3.54          2.19         2.62 o
  -2   9   0        299.30        292.12         3.94 o
  -1   9   0          6.52         14.31         2.64 o
   0   9   0         31.33         31.33         3.19 o
   1   9   0         46.65         50.45         3.97 o
   2   9   0         11.35          9.58         3.28 o
   3   9   0          6.27          7.59         3.36 o
   4   9   0         49.71         44.42         4.21 o
   5   9   0          9.89         10.63         3.84 o
   6   9   0          0.13          0.85         6.71 o
 -14  10   0          3.68          7.96         2.69 o
 -13  10   0         34.45         27.49         2.24 o
 -12  10   0          0.58          0.96         2.06 o
 -11  10   0         55.58         57.97         2.66 o
 -10  10   0         16.93         18.04         2.08 o
  -9  10   0         62.23         70.23         2.18 o
  -8  10   0        201.48        212.72         3.91 o
  -7  10   0        225.29        226.24         2.58 o
  -6  10   0         40.76         43.00         2.29 o
  -5  10   0         50.63         48.48         2.20 o
  -4  10   0         62.34         54.42         3.07 o
  -3  10   0        114.73        124.73         3.08 o
  -2  10   0         40.08         37.81         2.71 o
  -1  10   0         18.30         22.72         2.93 o
   0  10   0          4.36          8.53         2.69 o
   1  10   0          2.06          5.72         3.32 o
   2  10   0          0.06          0.77         3.28 o
   3  10   0          2.04          7.14         3.32 o
   4  10   0          0.11          2.08         3.37 o
   5  10   0          1.99          2.30         4.21 o
   6  10   0          0.08          0.12         7.08 o
 -14  11   0         15.18         16.12         2.42 o
 -13  11   0          1.64          0.22         2.11 o
 -12  11   0          0.14          0.90         1.97 o
 -11  11   0          2.76          1.09         2.00 o
 -10  11   0          0.12          2.84         2.12 o
  -9  11   0         13.76          8.83         2.04 o
  -8  11   0          4.84          5.23         2.08 o
  -7  11   0         13.21          8.84         2.06 o
  -6  11   0         94.49         90.86         2.44 o
  -5  11   0         16.92         24.91         3.62 o
  -4  11   0        357.96        379.49         6.20 o
  -3  11   0         25.00         29.32         2.73 o
  -2  11   0         62.22         69.66         2.80 o
  -1  11   0         30.21         24.31         3.11 o
   0  11   0         55.17         58.81         4.15 o
   1  11   0          7.01          6.10         4.15 o
   2  11   0          6.32          8.05         3.41 o
   3  11   0          8.84         15.43         3.54 o
   4  11   0          0.93          2.90         3.77 o
   5  11   0          0.01          1.49         4.43 o
 -14  12   0          1.06          2.81         5.25 o
 -13  12   0          0.38          4.04         2.71 o
 -12  12   0         18.21         18.41         2.46 o
 -11  12   0         43.18         44.30         2.55 o
 -10  12   0         13.83         14.38         2.53 o
  -9  12   0         40.53         42.42         2.12 o
  -8  12   0         51.14         61.23         2.46 o
  -7  12   0         24.17         25.34         2.25 o
  -6  12   0         22.65         28.47         2.64 o
  -5  12   0        299.05        291.31         6.34 o
  -4  12   0         53.11         53.68         2.56 o
  -3  12   0         20.99         22.81         2.65 o
  -2  12   0         10.53         15.89         2.67 o
  -1  12   0          0.78          0.02         2.64 o
   0  12   0          8.45         11.06         2.93 o
   1  12   0         14.60         16.64         3.48 o
   2  12   0          5.40          3.23         3.54 o
   3  12   0          7.41         11.49         3.77 o
   4  12   0          2.41          7.08         4.32 o
 -13  13   0          0.34          2.31         2.49 o
 -12  13   0          0.24         -0.05         2.49 o
 -11  13   0          1.26          1.20         3.11 o
 -10  13   0          1.03          4.76         2.76 o
  -9  13   0          8.23          7.20         2.30 o
  -8  13   0        119.58        112.06         4.49 o
  -7  13   0         44.00         44.88         2.66 o
  -6  13   0          5.56          8.29         2.39 o
  -5  13   0          7.01         10.15         2.37 o
  -4  13   0          9.00         10.70         2.39 o
  -3  13   0          0.09          4.59         2.39 o
  -2  13   0         16.73         18.62         2.76 o
  -1  13   0          3.64          4.31         2.97 o
   0  13   0          0.00          0.72         5.68 o
   1  13   0          3.10         -1.64         3.14 o
   2  13   0          0.03          0.92         3.31 o
 -12  14   0          0.04          0.53         2.97 o
 -11  14   0          1.72          3.06         2.56 o
 -10  14   0          0.37          0.85         2.37 o
  -9  14   0         36.00         43.65         3.64 o
  -8  14   0        131.41        119.61         7.97 o
  -7  14   0         13.55         13.84         3.52 o
  -6  14   0         19.09         19.74         2.49 o
  -5  14   0          0.05          2.39         2.42 o
  -4  14   0          9.97          9.58         2.52 o
  -3  14   0          5.56          9.17         2.47 o
  -2  14   0          6.02          7.12         2.62 o
  -1  14   0          0.07         -0.35         3.02 o
   0  14   0          4.15          2.14         3.58 o
   1  14   0          0.70          8.67         5.37 o
 -11  15   0          1.34          4.89         2.59 o
 -10  15   0          0.02         -2.22         2.39 o
  -9  15   0          0.09          1.04         2.53 o
  -8  15   0          9.04          6.57         3.94 o
  -7  15   0         11.20         11.65         2.57 o
  -6  15   0          6.79          7.19         2.68 o
  -5  15   0         21.70         19.60         2.57 o
  -4  15   0          0.89         -1.57         2.46 o
  -3  15   0          3.17          0.52         2.61 o
  -2  15   0          6.91          5.05         3.15 o
  -8  16   0          4.48         -0.45         2.59 o
  -7  16   0          3.00          3.21         2.65 o
  -6  16   0          1.01         -0.69         2.63 o
  -5  16   0          3.03         -0.96         2.59 o
   3 -16   1          0.27          5.08         5.62 o
   4 -16   1          1.19          3.86         2.90 o
   5 -16   1          0.04          4.80         2.63 o
   6 -16   1          0.25          0.65         2.59 o
   7 -16   1          1.73          2.68         2.53 o
   8 -16   1          2.03          0.57         2.44 o
   9 -16   1          0.76         -0.75         2.71 o
   1 -15   1          0.69          0.62         3.28 o
   2 -15   1          0.58          3.34         2.93 o
   3 -15   1          5.38          5.64         2.90 o
   4 -15   1          0.13          0.55         2.49 o
   5 -15   1          1.81          4.83         2.71 o
   6 -15   1          8.29          7.01         2.98 o
   7 -15   1         10.84         16.27         2.41 o
   8 -15   1          7.74          9.26         2.48 o
   9 -15   1         25.94         20.50         2.60 o
  10 -15   1         27.08         19.21         2.49 o
  11 -15   1          5.73          6.65         2.39 o
  -1 -14   1          3.40          6.16         3.63 o
   0 -14   1          1.79          0.25         3.58 o
   1 -14   1          2.17          7.14         2.85 o
   2 -14   1          5.99          7.40         2.51 o
   3 -14   1          9.18          4.01         2.45 o
   4 -14   1          5.74          4.83         2.37 o
   5 -14   1          0.08          5.68         2.43 o
   6 -14   1         12.46         18.11         2.37 o
   7 -14   1          0.21          6.70         3.11 o
   8 -14   1         26.78         19.94         2.45 o
   9 -14   1         12.07         12.80         2.49 o
  10 -14   1         47.29         45.78         2.46 o
  11 -14   1         16.98         14.30         2.60 o
  12 -14   1          0.67          0.95         2.69 o
  -3 -13   1          5.53          6.00         3.75 o
  -2 -13   1         18.30         18.37         3.67 o
  -1 -13   1         12.22         13.23         6.16 o
   0 -13   1          9.61         11.63         3.02 o
   1 -13   1          8.96          6.13         2.61 o
   2 -13   1         28.14         29.74         2.77 o
   3 -13   1          5.11          4.09         2.55 o
   4 -13   1        107.13        103.32         2.86 o
   5 -13   1         73.97         83.49         2.62 o
   6 -13   1          6.26          8.14         2.48 o
   7 -13   1         22.49         29.41         2.30 o
   8 -13   1          0.81          8.31         3.31 o
   9 -13   1         19.24         27.35         2.39 o
  10 -13   1          8.01          7.74         2.35 o
  11 -13   1         46.13         44.87         5.37 o
  12 -13   1         17.65         17.72         2.57 o
  13 -13   1         19.22         18.80         4.46 o
  -4 -12   1          6.30          8.30         4.27 o
  -3 -12   1          0.86          1.83         3.54 o
  -2 -12   1         26.22         24.43         3.54 o
  -1 -12   1         15.88         15.06         3.45 o
   0 -12   1         13.41         13.90         3.36 o
   1 -12   1         50.07         46.60         2.87 o
   2 -12   1        130.47        121.26         4.82 o
   3 -12   1         13.59         15.41         2.55 o
   4 -12   1         13.05         13.44         2.47 o
   5 -12   1         90.66         90.73         2.66 o
   6 -12   1        120.33        134.66         2.66 o
   7 -12   1         32.69         26.36         2.43 o
   8 -12   1          7.16          9.80         2.40 o
   9 -12   1         41.79         36.99         2.47 o
  10 -12   1         20.13         19.54         2.66 o
  11 -12   1          4.44          6.51         2.28 o
  12 -12   1          6.03          3.78         4.58 o
  13 -12   1          2.34          5.44         2.53 o
  14 -12   1          1.96          0.50         2.80 o
  -5 -11   1          1.37          5.13         4.57 o
  -4 -11   1          0.04          1.72         3.41 o
  -3 -11   1         14.77         16.37         3.50 o
  -2 -11   1         43.90         43.00         3.78 o
  -1 -11   1          0.64         -1.59         3.19 o
   0 -11   1         26.96         30.22         3.19 o
   1 -11   1         77.94         77.81         3.38 o
   2 -11   1          5.65          4.83         2.53 o
   3 -11   1          0.09         -0.95         2.66 o
   4 -11   1         23.26         26.28         2.39 o
   5 -11   1        173.40        170.95         3.02 o
   6 -11   1         26.14         36.66         2.36 o
   7 -11   1          4.67          4.17         2.76 o
   8 -11   1        139.87        139.67         2.63 o
   9 -11   1        160.49        177.46         3.06 o
  10 -11   1         17.61         16.67         2.28 o
  11 -11   1         34.63         32.81         2.65 o
  12 -11   1          4.87          7.06         2.25 o
  13 -11   1         17.68         17.82         2.73 o
  14 -11   1          0.09          5.00         2.72 o
  -6 -10   1          0.16          1.20         4.99 o
  -5 -10   1          2.01          2.97         4.05 o
  -4 -10   1          4.02          4.50         3.66 o
  -3 -10   1          0.02          3.86         3.58 o
  -2 -10   1          6.98         10.43         3.36 o
  -1 -10   1         65.61         58.99         3.53 o
   0 -10   1        475.42        477.21         8.23 o
   1 -10   1        153.39        127.62         2.99 o
   2 -10   1          0.70          6.21         2.80 o
   3 -10   1         10.53         10.06         2.63 o
   4 -10   1        123.15        125.48         2.87 o
   5 -10   1        272.40        268.76         3.14 o
   6 -10   1          1.36         -0.70         2.53 o
   7 -10   1        129.57        137.00         2.86 o
   8 -10   1          1.99          2.75         2.01 o
   9 -10   1          8.20          4.68         2.14 o
  10 -10   1          1.83          2.34         1.98 o
  11 -10   1          7.34         13.18         2.03 o
  12 -10   1          1.44          1.09         2.62 o
  13 -10   1         18.16         13.44         2.68 o
  14 -10   1          0.16          3.68         2.50 o
  -6  -9   1          0.02         -0.42         4.87 o
  -5  -9   1          0.57          0.30         3.98 o
  -4  -9   1         36.16         27.04         3.71 o
  -3  -9   1         52.57         46.12         4.82 o
  -2  -9   1         95.70         95.77         3.88 o
  -1  -9   1        155.96        166.22         4.33 o
   0  -9   1         28.18         34.99         2.82 o
   1  -9   1          8.14          2.37         2.84 o
   2  -9   1        224.36        214.76         3.12 o
   3  -9   1          0.30          0.35         2.55 o
   4  -9   1        405.68        408.63         7.03 o
   5  -9   1         58.37         69.02         2.89 o
   6  -9   1          7.45         12.37         2.24 o
   7  -9   1         40.25         45.32         2.25 o
   8  -9   1          4.48          7.73         2.21 o
   9  -9   1         61.43         59.56         3.66 o
  10  -9   1        106.71        107.92         3.56 o
  11  -9   1         14.42         19.82         2.14 o
  12  -9   1         51.90         52.20         2.73 o
  13  -9   1         16.96         18.22         2.37 o
  14  -9   1          2.66          3.56         2.74 o
  -6  -8   1          2.44          3.12         5.00 o
  -5  -8   1          7.89         11.76         4.19 o
  -4  -8   1         63.62         53.60         3.86 o
  -3  -8   1         44.18         44.23         3.60 o
  -2  -8   1         14.75         11.68         3.61 o
  -1  -8   1          1.13          0.99         2.96 o
   0  -8   1        176.52        184.56         3.44 o
   1  -8   1        336.76        335.15         4.67 o
   2  -8   1        798.25        808.84         6.31 o
   3  -8   1        448.99        442.84         8.10 o
   4  -8   1          0.64          2.21         2.50 o
   5  -8   1        335.01        309.29         2.82 o
   6  -8   1          1.65          4.39         2.22 o
   7  -8   1        360.00        331.68         3.65 o
   8  -8   1        317.64        347.06         5.14 o
   9  -8   1        118.61        113.50         3.44 o
  10  -8   1         48.69         36.78         2.77 o
  11  -8   1         17.32         26.81         2.38 o
  12  -8   1          1.83          4.27         2.20 o
  13  -8   1         24.49         22.35         2.94 o
  14  -8   1          0.03          1.59         2.66 o
  -6  -7   1         73.99         67.24         6.60 o
  -5  -7   1        230.22        209.24        10.74 o
  -4  -7   1         35.09         33.84         4.01 o
  -3  -7   1         24.47         23.19         3.88 o
  -2  -7   1          0.11          2.50         3.60 o
  -1  -7   1        299.56        254.01         4.54 o
   0  -7   1         37.72         49.76         2.91 o
   1  -7   1         11.66          5.55         3.05 o
   2  -7   1       1166.11       1136.78        24.34 o
   3  -7   1       3818.03       3743.25        69.82 o
   4  -7   1         77.78         96.55         2.60 o
   5  -7   1        219.20        203.01         5.06 o
   6  -7   1        122.95        142.61         3.23 o
   7  -7   1        215.54        196.46         2.64 o
   8  -7   1         19.21         17.92         2.25 o
   9  -7   1        109.19        118.39         3.26 o
  10  -7   1        129.95        135.88         2.50 o
  11  -7   1         28.01         27.25         2.20 o
  12  -7   1          0.30          0.10         2.30 o
  13  -7   1          2.50          0.90         2.59 o
  14  -7   1          0.01          3.12         6.47 o
  -5  -6   1        166.71        143.98         5.79 o
  -4  -6   1        135.03        119.34         4.53 o
  -3  -6   1        136.23        136.72         4.18 o
  -2  -6   1         74.14         89.04         3.80 o
  -1  -6   1        758.21        832.41        10.61 o
   0  -6   1          2.57          4.30         2.77 o
   1  -6   1         33.49         28.60         2.85 o
   2  -6   1        200.94        231.31         6.38 o
   3  -6   1         11.02         11.39         2.44 o
   4  -6   1        296.76        337.54         5.62 o
   5  -6   1        313.92        313.22         3.89 o
   6  -6   1        111.54        122.92         2.55 o
   7  -6   1         89.45         86.13         2.44 o
   8  -6   1        799.73        795.41        10.80 o
   9  -6   1         16.93         14.79         2.28 o
  10  -6   1        212.31        222.81         2.71 o
  11  -6   1          8.70          9.37         2.50 o
  12  -6   1         13.85         14.88         2.19 o
  13  -6   1          0.00          0.56         3.05 o
  14  -6   1          2.74          2.92         2.87 o
  -9  -5   1          0.27          0.61         6.96 o
  -8  -5   1          3.50          6.10         6.35 o
  -7  -5   1        175.27        172.25         7.93 o
  -5  -5   1        315.63        297.62         9.77 o
  -4  -5   1        409.15        408.91         6.56 o
  -3  -5   1        246.26        288.57         5.49 o
  -2  -5   1         55.68         40.89         4.01 o
  -1  -5   1         46.61         45.47         3.20 o
   0  -5   1         21.84         23.63         3.08 o
   1  -5   1         65.03         74.10         3.33 o
   2  -5   1       1027.70       1013.51        21.34 o
   3  -5   1          3.15          3.94         2.37 o
   4  -5   1          4.99          8.52         2.41 o
   5  -5   1         97.98        103.32         2.59 o
   6  -5   1         98.52         75.26         2.35 o
   7  -5   1         36.26         30.84         2.22 o
   8  -5   1          7.95         17.18         2.80 o
   9  -5   1          0.30          1.41         2.47 o
  10  -5   1         12.45         19.36         3.07 o
  11  -5   1          5.42          8.21         2.28 o
  12  -5   1         13.44         11.77         2.79 o
  13  -5   1          6.70          6.01         2.83 o
  14  -5   1          0.01         -0.91         3.10 o
 -11  -4   1          1.53          4.76         6.35 o
 -10  -4   1         11.70         16.85         6.10 o
  -9  -4   1         16.21         19.04         5.86 o
  -8  -4   1          4.12          3.05         5.49 o
  -7  -4   1         85.57         90.91         4.24 o
  -6  -4   1          9.44         13.44         4.22 o
  -5  -4   1         57.18         66.80         4.78 o
  -4  -4   1        481.64        502.31        13.37 o
  -3  -4   1        195.60        218.75         4.76 o
  -2  -4   1        179.66        174.41         4.45 o
  -1  -4   1        212.90        206.28         4.55 o
   0  -4   1       3992.48       3790.53        19.07 o
   1  -4   1       1640.90       1430.30        12.41 o
   2  -4   1       1968.91       1889.23        22.34 o
   3  -4   1       1830.74       1772.89        27.52 o
   4  -4   1       1456.60       1346.85        17.94 o
   5  -4   1        933.68        896.89        13.69 o
   6  -4   1         70.59         77.69         3.19 o
   7  -4   1        288.66        289.04         4.87 o
   8  -4   1         64.80         69.35         2.69 o
   9  -4   1         43.92         35.69         2.43 o
  10  -4   1        139.58        138.49         2.98 o
  11  -4   1         12.59         11.89         2.20 o
  12  -4   1         43.66         36.25         3.23 o
  13  -4   1          0.87          4.21         3.22 o
  14  -4   1          3.39         -2.32         4.52 o
 -12  -3   1         10.07         13.43         6.10 o
 -11  -3   1          0.00         -0.24         5.49 o
 -10  -3   1         29.93         35.89         4.76 o
  -9  -3   1          9.82         12.45         5.25 o
  -8  -3   1          2.05          4.64         3.54 o
  -7  -3   1         29.28         26.82         3.40 o
  -6  -3   1         33.89         32.61         3.64 o
  -5  -3   1        117.18        123.36         4.82 o
  -4  -3   1         28.34         28.59         3.68 o
  -3  -3   1        645.75        683.12         9.76 o
  -2  -3   1         28.85         34.55         4.31 o
  -1  -3   1        423.79        432.29         5.99 o
   0  -3   1        318.74        353.26         6.90 o
   1  -3   1      19080.03      38157.76      3821.89 o
   2  -3   1       4801.06       4533.65        52.08 o
   3  -3   1        809.12        692.95        12.18 o
   4  -3   1       2181.29       2083.62        35.86 o
   5  -3   1          6.56          5.63         2.31 o
   6  -3   1         21.51         17.93         2.56 o
   7  -3   1         52.20         41.83         2.61 o
   8  -3   1          0.07          0.06         2.34 o
   9  -3   1         20.76         27.48         2.45 o
  10  -3   1         18.72         16.01         2.44 o
  11  -3   1          1.09          1.95         3.31 o
  12  -3   1          9.28         12.97         3.35 o
  13  -3   1          4.24          5.86         4.88 o
  14  -3   1          3.19         -3.78         4.39 o
 -12  -2   1          6.87          8.79         5.74 o
 -11  -2   1         20.45         26.98         5.49 o
 -10  -2   1          6.06         11.62         3.40 o
  -9  -2   1         39.16         42.51         3.65 o
  -8  -2   1         37.06         45.40         3.97 o
  -7  -2   1          0.82          0.23         3.61 o
  -6  -2   1          1.30          3.47         3.34 o
  -5  -2   1        554.23        550.91        28.93 o
  -4  -2   1          3.45          4.06         3.88 o
  -3  -2   1        568.16        530.50         8.04 o
  -2  -2   1        224.79        198.85         5.12 o
  -1  -2   1       7591.16       7657.98        21.47 o
   0  -2   1        240.57        225.65         5.96 o
   1  -2   1       1495.64       1636.54        10.87 o
   2  -2   1       2308.62       2123.42        31.54 o
   3  -2   1      23693.41      43589.99      2141.21 o
   4  -2   1       2524.18       2417.42        52.82 o
   5  -2   1        840.56        810.65        15.81 o
   6  -2   1        321.56        352.30         8.42 o
   7  -2   1          0.04          0.85         2.47 o
   8  -2   1          1.25          4.52         2.69 o
   9  -2   1         16.14         16.90         2.70 o
  10  -2   1         31.35         35.97         3.30 o
  11  -2   1          0.17         -3.42         4.64 o
  12  -2   1          0.16          4.03         3.78 o
  13  -2   1          3.04         -0.37         4.88 o
  14  -2   1          0.20          0.98         5.13 o
 -13  -1   1         14.69         18.43         5.25 o
 -12  -1   1          0.42          4.15         4.76 o
 -11  -1   1          0.00          1.48         3.04 o
 -10  -1   1          7.79          6.68         3.39 o
  -9  -1   1         70.15         70.53         3.74 o
  -8  -1   1          3.06          3.78         3.58 o
  -7  -1   1        110.79         95.47         3.71 o
  -6  -1   1        238.29        253.04        15.81 o
  -5  -1   1         54.20         56.13         5.07 o
  -4  -1   1         54.06         74.10         4.82 o
  -3  -1   1         23.63         25.49         4.80 o
  -2  -1   1       1290.39       1277.67        28.85 o
  -1  -1   1         20.69          1.95         4.77 o
   1  -1   1        154.69        160.56         6.30 o
   2  -1   1       7332.42       7047.43       154.12 o
   3  -1   1         46.86         55.74         4.72 o
   4  -1   1        296.44        308.57         9.20 o
   5  -1   1        102.99        100.32         3.06 o
   6  -1   1        157.11        137.34         3.31 o
   7  -1   1        208.86        186.94         3.25 o
   8  -1   1        199.71        184.29         3.55 o
   9  -1   1        222.29        215.58         6.10 o
  10  -1   1          0.42         -4.03         4.52 o
  11  -1   1         38.33         34.91         3.91 o
  12  -1   1          0.54          2.44         4.76 o
  13  -1   1          0.06         -4.27         5.13 o
 -13   0   1         10.84         11.60         5.01 o
 -12   0   1          0.42         -0.61         3.32 o
 -11   0   1          3.42          5.10         3.36 o
 -10   0   1          1.98          2.30         3.14 o
  -9   0   1        806.27        790.56        37.29 o
  -8   0   1         10.00          5.04         5.13 o
  -7   0   1        409.97        414.12        22.10 o
  -6   0   1        264.55        230.13         3.92 o
  -5   0   1        464.90        541.35         9.78 o
  -4   0   1        316.05        317.86         7.57 o
  -3   0   1        620.32        652.23         7.15 o
  -2   0   1        420.93        439.71         5.48 o
  -1   0   1          2.43          3.18         3.68 o
   1   0   1         30.36         39.55         5.91 o
   2   0   1       1040.11       1096.35        25.00 o
   3   0   1        968.45        911.33        23.82 o
   4   0   1        129.42        140.92         3.64 o
   5   0   1         69.77         94.84         3.36 o
   6   0   1         68.57         57.29         3.21 o
   7   0   1         13.35         15.08         3.11 o
   8   0   1          8.10         10.86         4.27 o
   9   0   1         14.67         18.19         4.03 o
  10   0   1         62.40         57.38         5.13 o
  11   0   1          1.30          4.39         4.76 o
  12   0   1          0.07         -0.61         5.13 o
  13   0   1          1.16          0.73         5.13 o
 -14   1   1          6.99          2.81         5.25 o
 -13   1   1          0.00         -3.17         3.78 o
 -12   1   1         14.25         10.28         3.11 o
 -11   1   1          1.02          5.19         4.82 o
 -10   1   1          0.01         -0.74         3.09 o
  -9   1   1        125.09        122.69         3.10 o
  -8   1   1        375.55        352.14         5.16 o
  -7   1   1          7.52         12.98         2.75 o
  -6   1   1         22.51         29.34         2.73 o
  -5   1   1         13.26         13.73         2.86 o
  -4   1   1        240.71        224.23         3.68 o
  -3   1   1       1591.57       1466.58        21.42 o
  -2   1   1        356.81        329.84         4.47 o
  -1   1   1      15116.81      21136.08      5149.01 o
   0   1   1         49.40         45.86         4.06 o
   1   1   1       4139.31       4255.23       103.70 o
   2   1   1       3265.18       3271.95       103.33 o
   3   1   1        413.73        449.44        11.35 o
   4   1   1        711.62        730.07        19.10 o
   5   1   1          5.39          3.74         4.65 o
   6   1   1         89.29         94.36         5.25 o
   7   1   1         30.33         26.73         5.37 o
   8   1   1          1.72          0.37         4.88 o
   9   1   1          5.60          0.24         4.64 o
  10   1   1          0.07          3.42         4.64 o
  11   1   1          0.68          1.34         4.76 o
  12   1   1          6.68          9.40         5.13 o
 -14   2   1          3.25          2.69         5.13 o
 -13   2   1          0.25          3.31         3.16 o
 -12   2   1         17.02         20.99         3.25 o
 -11   2   1         38.79         33.13         2.81 o
 -10   2   1        131.05        133.06         4.89 o
  -9   2   1          2.12          4.13         2.46 o
  -8   2   1         13.08         14.10         2.40 o
  -7   2   1        290.87        311.94         4.71 o
  -6   2   1        183.01        165.67         2.90 o
  -5   2   1       1022.22       1025.02        11.78 o
  -4   2   1        354.26        342.27         3.55 o
  -3   2   1       1000.36        969.81         7.61 o
  -2   2   1       4149.65       3771.67        46.07 o
  -1   2   1         15.24         14.12         3.66 o
   0   2   1      12445.93      24511.44      1368.39 o
   1   2   1       1100.45        993.29        25.30 o
   2   2   1        410.13        404.78        10.50 o
   3   2   1        480.81        433.20        11.18 o
   4   2   1        658.84        639.20         6.71 o
   5   2   1         23.44         24.31         5.27 o
   6   2   1         77.62         81.55         6.35 o
   7   2   1          0.57          4.03         4.76 o
   8   2   1        312.35        318.37         6.71 o
   9   2   1          7.22          8.30         5.25 o
  10   2   1          0.67          2.08         5.37 o
  11   2   1          1.17          2.08         5.49 o
  12   2   1         13.35         19.78         6.10 o
 -14   3   1         13.80         18.52         3.70 o
 -13   3   1          0.15          0.45         3.50 o
 -12   3   1          0.17          2.24         2.54 o
 -11   3   1         26.51         26.10         2.40 o
 -10   3   1        154.54        146.98         2.80 o
  -9   3   1         12.60         14.86         2.38 o
  -8   3   1        392.93        415.83         9.85 o
  -7   3   1        831.94        852.67        11.35 o
  -6   3   1        255.22        270.05         3.71 o
  -5   3   1         26.83         25.64         2.51 o
  -4   3   1       1000.78        929.19        13.14 o
  -3   3   1       3445.07       3138.47        18.12 o
  -2   3   1       1778.54       1548.42        17.11 o
  -1   3   1        499.01        479.28         7.44 o
   0   3   1        379.06        382.46         6.20 o
   1   3   1         17.79         15.20         4.36 o
   2   3   1        309.98        303.54         7.45 o
   3   3   1       2419.69       2435.76        15.97 o
   4   3   1         29.85         23.73         3.81 o
   5   3   1         53.62         53.33         4.23 o
   6   3   1          0.04          0.73         5.86 o
   7   3   1         11.17         13.43         5.49 o
   8   3   1         18.86         24.42         5.25 o
   9   3   1         11.41         12.45         5.86 o
  10   3   1          8.07         10.01         5.49 o
  11   3   1          0.05          1.95         6.35 o
 -14   4   1          0.56          1.67         2.56 o
 -13   4   1          8.85          5.71         2.42 o
 -12   4   1          1.44          2.59         2.31 o
 -11   4   1          4.56          5.18         2.18 o
 -10   4   1          0.00          4.45         2.26 o
  -9   4   1        124.72        112.82         2.59 o
  -8   4   1         42.20         48.57         2.38 o
  -7   4   1        183.33        177.85         2.70 o
  -6   4   1         28.55         24.29         2.37 o
  -5   4   1         29.59         26.02         2.30 o
  -4   4   1       2489.83       2487.36        16.47 o
  -3   4   1         25.00         16.91         2.76 o
  -2   4   1        307.71        299.70         4.26 o
  -1   4   1       1226.80       1164.77        16.42 o
   0   4   1        124.82        119.44         3.30 o
   1   4   1        265.91        341.74         4.64 o
   2   4   1         53.34         42.91         3.84 o
   3   4   1         25.34         26.18         3.92 o
   4   4   1         50.55         51.55         4.34 o
   5   4   1         49.00         55.69         4.51 o
   6   4   1         60.29         62.38         8.55 o
   7   4   1          8.54         11.72         6.84 o
   8   4   1         13.19         14.65         7.08 o
   9   4   1          0.00          1.22         7.08 o
  10   4   1          1.83          3.17         7.45 o
  11   4   1          0.22         -0.12         9.40 o
 -15   5   1          0.31          8.42         4.27 o
 -14   5   1          3.63          7.96         2.60 o
 -13   5   1          0.61          3.90         2.49 o
 -12   5   1         16.47         19.22         2.20 o
 -11   5   1         39.29         41.85         2.37 o
 -10   5   1        126.94        122.52         2.73 o
  -9   5   1         66.55         68.76         2.45 o
  -8   5   1        527.29        508.08         7.95 o
  -7   5   1         33.96         31.85         2.16 o
  -6   5   1        345.07        322.08         2.99 o
  -5   5   1          0.19          2.74         2.27 o
  -4   5   1          8.60         10.35         2.30 o
  -3   5   1       1014.01        917.45        11.33 o
  -2   5   1        399.63        367.48         5.96 o
  -1   5   1        192.84        182.42         3.12 o
   0   5   1        226.31        206.28         3.21 o
   1   5   1       1016.05       1039.62        12.45 o
   2   5   1        702.38        694.62         5.86 o
   3   5   1         82.45         91.85         4.08 o
   4   5   1        271.88        266.77         5.17 o
   5   5   1         45.12         50.51         4.72 o
   6   5   1        172.53        153.31         7.63 o
 -15   6   1          0.78          1.30         2.69 o
 -14   6   1          0.66         -1.95         2.38 o
 -13   6   1          1.01          4.47         2.20 o
 -12   6   1         71.84         65.07         2.31 o
 -11   6   1         72.06         73.74         3.21 o
 -10   6   1         23.88         27.93         2.18 o
  -9   6   1         29.41         27.30         2.26 o
  -8   6   1        174.00        162.26         2.56 o
  -7   6   1        117.21        124.69         3.58 o
  -6   6   1        285.06        330.41         4.46 o
  -5   6   1        122.39        131.87         2.71 o
  -4   6   1          4.24          3.47         2.42 o
  -3   6   1        745.65        745.90         5.93 o
  -2   6   1        389.14        453.18         5.20 o
  -1   6   1       3371.73       3426.96        38.17 o
   0   6   1       1106.07       1194.72        21.72 o
   1   6   1         15.27         11.89         3.16 o
   2   6   1          2.97          2.64         3.50 o
   3   6   1        110.27        107.69         7.14 o
   4   6   1         45.01         46.22         3.75 o
   5   6   1        192.55        192.99        11.66 o
   6   6   1         43.12         43.40         5.65 o
 -15   7   1          0.50          1.25         2.31 o
 -14   7   1         19.04         17.68         2.58 o
 -13   7   1          6.63          6.11         2.19 o
 -12   7   1          2.83          3.12         2.18 o
 -11   7   1         26.76         31.35         2.08 o
 -10   7   1          0.04          2.58         2.19 o
  -9   7   1         58.46         62.73         2.16 o
  -8   7   1         97.93        108.74         3.02 o
  -7   7   1         52.53         52.06         2.32 o
  -6   7   1          6.34         10.10         2.10 o
  -5   7   1        169.93        160.89         3.21 o
  -4   7   1        326.69        299.46         2.95 o
  -3   7   1         23.09         21.75         2.31 o
  -2   7   1         23.71         16.03         2.35 o
  -1   7   1       1230.55       1209.32        16.51 o
   0   7   1        220.06        202.99         3.57 o
   1   7   1          2.39          9.93         3.25 o
   2   7   1         40.65         36.56         3.80 o
   3   7   1         16.77         18.57         3.41 o
   4   7   1         57.66         59.16         4.33 o
   5   7   1          8.16          7.89         3.81 o
   6   7   1         24.12         20.39         5.05 o
 -15   8   1          0.42          2.81         2.34 o
 -14   8   1          3.16          4.58         2.33 o
 -13   8   1          4.72          6.30         2.11 o
 -12   8   1          6.63          9.06         1.98 o
 -11   8   1          4.58          9.53         2.61 o
 -10   8   1          7.56          9.63         2.15 o
  -9   8   1        158.39        154.10         2.55 o
  -8   8   1        166.84        183.10         2.68 o
  -7   8   1         93.96         96.37         2.33 o
  -6   8   1         75.57         62.05         2.31 o
  -5   8   1        288.58        289.46         3.45 o
  -4   8   1          0.14         -2.36         2.23 o
  -3   8   1        156.09        150.30         3.06 o
  -2   8   1         27.69         28.64         2.45 o
  -1   8   1        246.77        234.72         4.74 o
   0   8   1        720.35        726.32        15.08 o
   1   8   1         29.23         28.10         3.16 o
   2   8   1         53.00         49.82         3.67 o
   3   8   1          2.85          6.52         3.36 o
   4   8   1         18.52         17.96         3.56 o
   5   8   1          3.49          1.84         4.07 o
   6   8   1          2.59          2.39         5.04 o
 -15   9   1          2.23          9.52         5.25 o
 -14   9   1         10.54         12.01         2.20 o
 -13   9   1          1.74          3.33         2.04 o
 -12   9   1          3.04          5.52         2.03 o
 -11   9   1         65.26         57.61         2.25 o
 -10   9   1        100.33        111.33         2.25 o
  -9   9   1        150.76        134.13         4.26 o
  -8   9   1        163.82        170.21         2.44 o
  -7   9   1         14.91         17.38         2.14 o
  -6   9   1          8.06         12.74         2.06 o
  -5   9   1         16.02         18.15         2.30 o
  -4   9   1         22.80         21.01         2.86 o
  -3   9   1         57.04         57.76         2.49 o
  -2   9   1        262.44        268.58         3.22 o
  -1   9   1        925.96        929.24        17.61 o
   0   9   1         31.54         33.44         3.40 o
   1   9   1        424.90        403.03        12.88 o
   2   9   1         13.74         11.04         3.05 o
   3   9   1          5.77          5.68         3.37 o
   4   9   1          0.55          3.33         3.54 o
   5   9   1          5.12          6.61         3.80 o
   6   9   1          0.02          3.57         4.95 o
 -14  10   1          0.92          1.88         2.02 o
 -13  10   1          1.55         -1.18         2.01 o
 -12  10   1         17.74         16.38         2.38 o
 -11  10   1          2.46          1.51         2.04 o
 -10  10   1          0.25          0.45         2.40 o
  -9  10   1          2.80          0.19         2.06 o
  -8  10   1        101.76         97.29         3.17 o
  -7  10   1        131.47        125.44         3.00 o
  -6  10   1         19.52         22.80         2.12 o
  -5  10   1          1.05         -0.29         2.21 o
  -4  10   1        727.53        719.11        10.64 o
  -3  10   1         11.54         16.65         2.54 o
  -2  10   1        190.89        169.10         3.70 o
  -1  10   1         50.57         54.62         2.75 o
   0  10   1         55.31         57.40         3.71 o
   1  10   1          0.85         -5.86         2.93 o
   2  10   1          3.07          5.65         3.32 o
   3  10   1          7.18          8.48         3.37 o
   4  10   1          1.05          0.19         3.65 o
   5  10   1          7.83          8.63         4.09 o
 -14  11   1          2.62          6.99         2.30 o
 -13  11   1          0.55          1.66         1.98 o
 -12  11   1          8.03         11.16         2.13 o
 -11  11   1         56.32         56.43         2.43 o
 -10  11   1          1.09          4.46         2.30 o
  -9  11   1         25.78         27.25         2.33 o
  -8  11   1         22.44         27.26         1.99 o
  -7  11   1         76.19         76.44         2.27 o
  -6  11   1        126.43        121.41         2.98 o
  -5  11   1        117.70        108.88         3.63 o
  -4  11   1          8.45         10.13         3.19 o
  -3  11   1         87.23         81.20         6.15 o
  -2  11   1          3.18          1.61         2.52 o
  -1  11   1        215.55        205.77         8.47 o
   0  11   1         40.96         33.62         4.64 o
   1  11   1         10.25         10.74         3.45 o
   2  11   1         33.56         44.24         4.58 o
   3  11   1         13.45         16.51         3.58 o
   4  11   1         45.72         44.63        11.96 o
 -13  12   1         15.64         13.76         2.25 o
 -12  12   1         57.29         50.07         2.20 o
 -11  12   1          8.62         10.06         2.21 o
 -10  12   1          3.39          5.83         2.13 o
  -9  12   1         41.52         45.56         2.10 o
  -8  12   1         20.49         21.40         2.01 o
  -7  12   1         47.25         37.42         3.66 o
  -6  12   1         14.78         20.32         2.30 o
  -5  12   1         50.04         51.37         2.80 o
  -4  12   1         10.84         11.24         2.42 o
  -3  12   1         30.59         36.90         2.54 o
  -2  12   1          0.63         -0.89         2.50 o
  -1  12   1          0.34          0.05         2.97 o
   0  12   1         32.30         32.79         3.45 o
   1  12   1          0.01          2.87         3.45 o
   2  12   1          1.15          1.10         3.54 o
   3  12   1          8.20          7.66         4.03 o
 -13  13   1          0.04          1.03         2.28 o
 -12  13   1          8.85          7.07         2.41 o
 -11  13   1          6.10          9.61         2.21 o
 -10  13   1         23.87         20.63         2.36 o
  -9  13   1          8.71          7.50         2.17 o
  -8  13   1         14.66         18.37         2.30 o
  -7  13   1          5.38          7.49         3.82 o
  -6  13   1        130.43        114.02         4.20 o
  -5  13   1          0.41          1.67         2.27 o
  -4  13   1         43.99         45.81         2.52 o
  -3  13   1          0.10          2.41         2.43 o
  -2  13   1          6.33         11.09         2.79 o
  -1  13   1          4.53          5.55         3.50 o
   0  13   1          1.02          1.87         3.05 o
   1  13   1          2.39          5.40         3.19 o
 -12  14   1          0.01          0.40         2.62 o
 -11  14   1          7.44          7.03         2.81 o
 -10  14   1          1.25          3.39         2.49 o
  -9  14   1          0.05          2.01         2.63 o
  -8  14   1         12.56         15.51         2.76 o
  -7  14   1         28.66         23.60         2.37 o
  -6  14   1          0.91          2.45         3.62 o
  -5  14   1         14.48         18.39         2.46 o
  -4  14   1         12.17         11.28         2.46 o
  -3  14   1          0.00          0.42         2.51 o
  -2  14   1          6.59          8.89         3.01 o
  -1  14   1          0.02          1.46         3.71 o
   0  14   1          0.09          1.74         3.67 o
 -10  15   1          0.05         -1.79         2.59 o
  -9  15   1         16.99         17.42         2.44 o
  -8  15   1          7.26          8.75         2.66 o
  -7  15   1          4.46          7.02         2.53 o
  -6  15   1          7.99          6.24         2.53 o
  -5  15   1          0.23          3.05         2.52 o
  -4  15   1          3.33          0.02         2.83 o
  -3  15   1          0.53          3.62         2.95 o
   2 -16   2          0.51          6.05         3.43 o
   3 -16   2          0.04          0.47         2.65 o
   4 -16   2          1.22          3.50         2.52 o
   5 -16   2          2.61          2.23         2.56 o
   6 -16   2          0.02          4.93         2.59 o
   7 -16   2          0.13          2.68         3.02 o
   8 -16   2          3.42          4.47         2.39 o
   9 -16   2          0.01          6.97         2.37 o
  10 -16   2         11.27          8.73         2.51 o
   0 -15   2          3.17          1.57         3.97 o
   1 -15   2         14.98         19.45         4.46 o
   2 -15   2          1.25          5.07         2.83 o
   3 -15   2          2.21          6.12         2.43 o
   4 -15   2          0.05          1.80         2.71 o
   5 -15   2          5.32          6.52         2.48 o
   6 -15   2         21.47         16.88         2.56 o
   7 -15   2         15.19         19.51         2.47 o
   8 -15   2          0.48         -0.08         2.45 o
   9 -15   2          3.44          9.28         2.39 o
  10 -15   2          8.84          6.10         2.39 o
  11 -15   2          2.63          7.94         3.25 o
  12 -15   2          1.03          1.71         5.37 o
  -2 -14   2          0.84         -0.98         3.88 o
  -1 -14   2          8.83          6.30         4.27 o
   0 -14   2          0.41          2.11         3.41 o
   1 -14   2         36.52         34.25         2.79 o
   2 -14   2          5.76          6.81         2.71 o
   3 -14   2          1.15          1.50         3.26 o
   4 -14   2         10.17          9.81         2.57 o
   5 -14   2          8.92         11.99         2.30 o
   6 -14   2          6.74          6.48         2.28 o
   7 -14   2          7.82          7.95         2.39 o
   8 -14   2          0.06          2.96         2.99 o
   9 -14   2         54.09         50.11         2.95 o
  10 -14   2         10.03          3.56         3.57 o
  11 -14   2          0.42          2.29         5.58 o
  12 -14   2          1.19          0.70         2.44 o
  13 -14   2          0.02         -0.37         5.37 o
  -3 -13   2          6.24          3.42         3.71 o
  -2 -13   2          2.98          1.12         3.54 o
  -1 -13   2          0.01          1.51         3.11 o
   0 -13   2         14.28         21.17         5.37 o
   1 -13   2          0.40          2.45         2.78 o
   2 -13   2          2.67          6.67         2.51 o
   3 -13   2        116.97        106.50         2.92 o
   4 -13   2          1.50          4.40         2.40 o
   5 -13   2          8.25          8.29         2.79 o
   6 -13   2          1.99          1.84         2.36 o
   7 -13   2         18.32         22.59         2.54 o
   8 -13   2         81.92         95.92         3.39 o
   9 -13   2         53.70         50.29         2.44 o
  10 -13   2         12.90         17.27         2.52 o
  11 -13   2         23.07         27.25         4.81 o
  12 -13   2          2.63          4.39         3.60 o
  13 -13   2          5.90          3.23         2.73 o
  -5 -12   2          0.32          2.60         4.50 o
  -4 -12   2          4.56          3.31         3.58 o
  -3 -12   2         22.79         24.96         6.41 o
  -2 -12   2          0.52          3.58         3.41 o
  -1 -12   2          1.50         -1.59         3.41 o
   0 -12   2         91.51         85.85         3.62 o
   1 -12   2          0.97          4.80         2.74 o
   2 -12   2          0.29          1.04         2.33 o
   3 -12   2        372.07        354.95         4.10 o
   4 -12   2          4.29          7.83         2.35 o
   5 -12   2         20.30         16.31         2.46 o
   6 -12   2         23.27         23.24         2.58 o
   7 -12   2         10.59         16.34         2.39 o
   8 -12   2          0.61         -0.09         2.25 o
   9 -12   2          0.95         -3.30         2.30 o
  10 -12   2          2.75          3.49         2.25 o
  11 -12   2          0.05          0.91         2.92 o
  12 -12   2          2.16          6.17         2.44 o
  13 -12   2          4.87          7.28         3.63 o
  14 -12   2          0.81          4.18         2.49 o
  -6 -11   2          0.49          1.23         5.25 o
  -5 -11   2          3.21          5.25         5.74 o
  -4 -11   2          8.35          4.87         3.61 o
  -3 -11   2          4.29          4.05         3.41 o
  -2 -11   2          0.79          1.20         3.28 o
  -1 -11   2         29.94         32.61         5.01 o
   0 -11   2          1.98          2.61         2.53 o
   1 -11   2          0.11          1.08         2.52 o
   2 -11   2         25.20         26.79         2.56 o
   3 -11   2         38.94         37.84         2.63 o
   4 -11   2         29.11         31.46         2.46 o
   5 -11   2        113.96        120.53         2.62 o
   6 -11   2         97.57         98.54         5.15 o
   7 -11   2         12.53         12.41         2.31 o
   8 -11   2         50.17         57.48         2.50 o
   9 -11   2          0.89          2.07         2.42 o
  10 -11   2         13.18         16.17         2.40 o
  11 -11   2          2.81          3.98         4.13 o
  12 -11   2          0.79          3.02         2.28 o
  13 -11   2         19.08         15.15         2.52 o
  14 -11   2          6.39          7.28         2.60 o
  -6 -10   2          0.23          2.57         5.14 o
  -5 -10   2          5.37          7.81         6.23 o
  -4 -10   2          0.30         -0.14         3.36 o
  -3 -10   2         12.97          9.30         3.70 o
  -2 -10   2         50.63         50.80         3.58 o
  -1 -10   2         14.34         17.99         2.98 o
   0 -10   2          0.18          0.12         2.73 o
   1 -10   2          9.20          5.78         2.75 o
   2 -10   2         15.92         13.00         2.63 o
   3 -10   2          0.70         -1.11         2.60 o
   4 -10   2        213.58        206.93         3.07 o
   5 -10   2        110.19         97.14         2.76 o
   6 -10   2         15.21         19.64         2.58 o
   7 -10   2          1.67          3.58         2.35 o
   8 -10   2         20.23         14.41         2.34 o
   9 -10   2          0.11         -0.50         2.34 o
  10 -10   2         12.86         17.66         3.27 o
  11 -10   2         26.66         29.80         4.32 o
  12 -10   2         57.50         47.94         2.63 o
  13 -10   2          1.70         -1.42         2.59 o
  14 -10   2          6.23          6.39         2.95 o
  -6  -9   2          3.73          4.88         4.96 o
  -5  -9   2          1.63          5.86         5.37 o
  -4  -9   2         13.04         12.52         3.87 o
  -3  -9   2         26.07         24.48         4.00 o
  -2  -9   2          0.13          1.54         3.51 o
  -1  -9   2          6.68         10.75         2.80 o
   0  -9   2        271.16        252.94         3.37 o
   1  -9   2        723.20        744.90        12.11 o
   2  -9   2        597.08        612.13        14.23 o
   3  -9   2         13.67         13.04         3.43 o
   4  -9   2         83.95         95.64         2.61 o
   5  -9   2         12.76         13.96         2.75 o
   6  -9   2        756.88        768.10        15.85 o
   7  -9   2         57.08         66.10         2.74 o
   8  -9   2         14.51         19.75         2.48 o
   9  -9   2         32.35         38.28         2.34 o
  10  -9   2          4.40          2.40         4.38 o
  11  -9   2         47.84         51.07         3.61 o
  12  -9   2         12.96         14.52         2.65 o
  13  -9   2         13.61          9.41         2.50 o
  14  -9   2          3.20          5.60         3.74 o
  -6  -8   2         33.16         32.10         5.52 o
  -5  -8   2          0.27          3.05         5.98 o
  -4  -8   2        344.81        306.68        31.74 o
  -3  -8   2        186.12        180.47         4.82 o
  -2  -8   2          5.97          5.35         3.26 o
  -1  -8   2          3.32          3.90         2.69 o
   0  -8   2          0.16          0.97         2.74 o
   1  -8   2        331.85        336.82         4.28 o
   2  -8   2         91.48        131.23         2.72 o
   3  -8   2        823.85        858.83        12.57 o
   4  -8   2          3.30          4.14         2.34 o
   5  -8   2          0.38         -0.13         2.33 o
   6  -8   2         61.86         61.21         2.48 o
   7  -8   2          0.63          6.32         2.52 o
   8  -8   2        102.61         94.43         2.69 o
   9  -8   2          6.78          5.63         2.65 o
  10  -8   2          2.60          5.35         2.38 o
  11  -8   2        102.12        108.93         2.96 o
  12  -8   2        102.02         92.50         2.80 o
  13  -8   2          2.85          2.42         2.81 o
  14  -8   2          2.07          3.42         2.86 o
  -6  -7   2         73.25         72.63         6.86 o
  -5  -7   2         20.98         27.97         4.52 o
  -4  -7   2        905.47        891.11        30.88 o
  -3  -7   2          5.75          4.52         3.80 o
  -2  -7   2         44.32         52.29         3.08 o
  -1  -7   2        375.41        387.82         3.97 o
   0  -7   2         50.48         34.58         2.79 o
   1  -7   2        288.37        235.60         3.65 o
   2  -7   2        914.94        916.14        16.52 o
   3  -7   2          4.04          4.93         2.57 o
   4  -7   2        276.85        298.42         5.11 o
   5  -7   2        205.04        182.61         4.03 o
   6  -7   2          3.53          4.12         2.50 o
   7  -7   2          2.81          1.51         2.43 o
   8  -7   2        460.87        474.46        13.43 o
   9  -7   2        232.02        238.63         7.26 o
  10  -7   2          3.49          1.59         2.61 o
  11  -7   2         24.11         21.78         2.61 o
  12  -7   2         14.63         13.49         2.63 o
  13  -7   2          0.12          1.06         2.56 o
  14  -7   2          0.13          3.74         3.06 o
  -5  -6   2         85.29         89.79         4.72 o
  -4  -6   2        143.24        137.58         4.24 o
  -3  -6   2          0.41          1.76         3.04 o
  -2  -6   2        330.01        337.77         5.50 o
  -1  -6   2       3276.98       3398.13        10.48 o
   0  -6   2         36.72         21.91         2.90 o
   1  -6   2        739.41        755.55        12.14 o
   2  -6   2       1412.89       1277.70        21.88 o
   3  -6   2         14.45         19.83         2.67 o
   4  -6   2        173.90        164.01         3.99 o
   5  -6   2        883.23        850.90        19.27 o
   6  -6   2        156.08        194.35         4.84 o
   7  -6   2        135.28        154.58         4.10 o
   8  -6   2        162.78        152.75         2.95 o
   9  -6   2          4.62          1.08         3.80 o
  10  -6   2         29.60         42.69         2.74 o
  11  -6   2          0.10          6.42         2.62 o
  12  -6   2          0.20          0.45         2.67 o
  13  -6   2          2.80          1.66         2.96 o
  14  -6   2          2.57          1.65         2.87 o
 -11  -5   2          6.98          9.16         6.59 o
 -10  -5   2          5.62          6.71         6.23 o
  -9  -5   2         31.13         35.16         6.10 o
  -8  -5   2          1.16          2.05         3.97 o
  -7  -5   2        137.93        131.64         4.97 o
  -6  -5   2         27.38         22.75         4.46 o
  -5  -5   2          1.93          2.90         3.82 o
  -4  -5   2          7.85         10.81         4.68 o
  -3  -5   2         52.27         45.45         3.38 o
  -2  -5   2        263.76        296.99         4.15 o
  -1  -5   2       1280.39       1335.26        16.66 o
   0  -5   2        300.27        308.42         4.23 o
   1  -5   2         13.92         15.92         3.60 o
   2  -5   2        307.48        303.31         5.02 o
   3  -5   2        303.90        307.71         4.16 o
   4  -5   2        299.73        313.83         5.96 o
   5  -5   2         15.65         11.30         2.70 o
   6  -5   2         13.82          7.49         2.17 o
   7  -5   2         33.85         33.22         2.20 o
   8  -5   2        202.03        210.74         4.30 o
   9  -5   2         75.50         71.50         3.43 o
  10  -5   2          6.73          8.29         3.42 o
  11  -5   2         43.31         38.91         2.82 o
  12  -5   2          9.42         10.88         3.06 o
  13  -5   2          8.41          7.05         2.82 o
  14  -5   2          0.64          3.90         3.64 o
 -11  -4   2          0.04          0.00         5.74 o
 -10  -4   2          0.98          2.20         5.37 o
  -9  -4   2          3.85          7.37         3.77 o
  -8  -4   2         31.22         30.72         3.42 o
  -7  -4   2          0.57          2.00         3.75 o
  -6  -4   2          4.79          7.78         3.81 o
  -5  -4   2        439.04        448.45        27.59 o
  -4  -4   2        144.73        161.94         3.75 o
  -3  -4   2       1888.52       1985.40        35.89 o
  -2  -4   2       3530.19       3567.62        18.18 o
  -1  -4   2        404.16        462.50         5.68 o
   0  -4   2       3617.61       3622.59        22.22 o
   1  -4   2       1802.85       1743.53         8.24 o
   2  -4   2        444.63        496.88         6.14 o
   3  -4   2       1582.24       1567.34        30.06 o
   4  -4   2       1451.97       1272.66        34.41 o
   5  -4   2       1451.00       1399.87        39.84 o
   6  -4   2        618.43        584.91        11.40 o
   7  -4   2        145.26        137.73         4.53 o
   8  -4   2          2.97          5.20         2.70 o
   9  -4   2          5.75          7.57         2.82 o
  10  -4   2        183.73        176.57         3.39 o
  11  -4   2         10.49          9.10         2.74 o
  12  -4   2         28.68         31.12         3.35 o
  13  -4   2          2.36          0.10         3.23 o
  14  -4   2          0.51          4.64         4.27 o
 -12  -3   2          7.72          9.16         5.13 o
 -11  -3   2         21.08         22.83         4.88 o
 -10  -3   2         23.71         27.31         3.48 o
  -9  -3   2         26.99         28.50         3.48 o
  -8  -3   2         91.88         95.20         3.99 o
  -7  -3   2          0.67          0.71         3.68 o
  -6  -3   2          1.44          1.43         3.65 o
  -5  -3   2        768.61        786.17        32.17 o
  -4  -3   2        834.27        966.36         9.62 o
  -3  -3   2          5.49          7.75         2.79 o
  -2  -3   2        151.45        177.55         4.15 o
  -1  -3   2          3.17          1.93         3.75 o
   0  -3   2       2147.67       2099.25        15.81 o
   1  -3   2       5806.15       5984.02        15.84 o
   2  -3   2        239.07        183.55         4.88 o
   3  -3   2        704.75        602.21        16.80 o
   4  -3   2        812.93        781.88        22.68 o
   5  -3   2       3121.44       3095.70       118.40 o
   6  -3   2       1752.57       1742.05        59.35 o
   7  -3   2        333.27        316.78         4.41 o
   8  -3   2         43.82         43.02         2.84 o
   9  -3   2         39.79         39.04         3.30 o
  10  -3   2        128.79        128.53         3.69 o
  11  -3   2         34.29         32.38         3.15 o
  12  -3   2          8.53         10.03         3.46 o
  13  -3   2          0.90          5.86         4.03 o
  14  -3   2          2.23          1.34         5.25 o
 -12  -2   2          1.41          2.81         4.88 o
 -11  -2   2          0.06          1.50         3.40 o
 -10  -2   2          2.50          1.19         3.39 o
  -9  -2   2          0.60          6.10         3.54 o
  -8  -2   2          0.61         -2.01         3.61 o
  -7  -2   2          2.30          2.13         3.14 o
  -6  -2   2        301.09        276.29         4.05 o
  -5  -2   2         10.53         11.82         3.42 o
  -4  -2   2         57.55         69.35         3.35 o
  -3  -2   2         12.23          9.91         2.96 o
  -2  -2   2         57.60         64.76         3.11 o
  -1  -2   2        983.06       1022.82        32.27 o
   0  -2   2       6756.13       6903.63        54.51 o
   1  -2   2       4638.70       5072.71        23.19 o
   2  -2   2       6716.34       7261.02        26.73 o
   3  -2   2       5713.71       5520.32       200.51 o
   4  -2   2        194.00        168.00         4.71 o
   5  -2   2          2.33          0.15         2.78 o
   6  -2   2         27.26         28.94         2.94 o
   7  -2   2         36.25         41.48         3.03 o
   8  -2   2          5.88          7.85         3.15 o
   9  -2   2        152.59        146.06         3.71 o
  10  -2   2         65.26         68.95         3.50 o
  11  -2   2          0.17          8.42         4.76 o
  12  -2   2         11.51         12.70         4.15 o
  13  -2   2          0.86          4.64         5.01 o
 -13  -1   2          6.26          4.27         4.88 o
 -12  -1   2          2.58          1.27         3.54 o
 -11  -1   2         13.66         12.47         3.08 o
 -10  -1   2         32.81         31.97         3.11 o
  -9  -1   2        416.53        422.73        19.10 o
  -8  -1   2         17.08         16.65         3.58 o
  -7  -1   2        100.85         98.78         5.55 o
  -6  -1   2        482.69        531.19        28.26 o
  -5  -1   2       1695.23       1621.40        29.76 o
  -4  -1   2        614.92        570.85         4.98 o
  -3  -1   2        119.05        136.98         3.53 o
  -2  -1   2       1086.79        986.55        28.76 o
  -1  -1   2        556.71        509.75         5.19 o
   0  -1   2       1052.10       1129.05         9.54 o
   1  -1   2        377.15        515.64         7.47 o
   2  -1   2      52113.81     106944.65     15129.92 o
   3  -1   2        339.60        360.82         8.64 o
   4  -1   2        451.40        367.98        10.61 o
   5  -1   2          2.56          1.96         3.08 o
   6  -1   2          8.32          8.52         3.18 o
   7  -1   2         16.24         16.44         3.10 o
   8  -1   2         27.87         25.24         3.55 o
   9  -1   2         36.17         29.65         4.64 o
  10  -1   2          5.08          7.57         4.88 o
  11  -1   2          4.49          7.45         4.03 o
  12  -1   2          2.11          5.37         5.01 o
  13  -1   2          1.90          1.71         5.37 o
 -13   0   2          2.37         -1.97         3.58 o
 -12   0   2         15.62         18.19         3.08 o
 -11   0   2          7.91          7.92         3.27 o
 -10   0   2          3.34          4.69         3.28 o
  -9   0   2         51.77         58.89         3.77 o
  -8   0   2          7.48          8.04         3.02 o
  -7   0   2         92.48         92.97         3.20 o
  -6   0   2         44.39         61.14         2.88 o
  -5   0   2         24.05         29.17         2.63 o
  -4   0   2         26.19         18.15         2.72 o
  -3   0   2        413.54        418.77         7.35 o
  -2   0   2       1685.92       1607.71         7.09 o
  -1   0   2        859.26        867.06         6.04 o
   0   0   2       1772.68       1772.44         9.27 o
   1   0   2       2969.67       2988.05        15.44 o
   2   0   2        864.63        862.09         8.55 o
   3   0   2       1986.83       2024.86        48.63 o
   4   0   2        274.36        244.78        11.29 o
   5   0   2        363.34        340.64        11.35 o
   6   0   2          6.67          7.80         3.43 o
   7   0   2         31.76         26.15         3.95 o
   8   0   2         40.44         34.55         5.37 o
   9   0   2         28.23         24.54         5.13 o
  10   0   2          1.31          3.66         4.76 o
  11   0   2         35.50         41.38         5.25 o
  12   0   2          2.19          5.01         5.13 o
 -14   1   2          1.74          5.92         3.71 o
 -13   1   2          0.48          0.74         3.13 o
 -12   1   2         14.82         20.44         5.43 o
 -11   1   2        128.36        127.21         3.83 o
 -10   1   2          1.92          1.36         2.96 o
  -9   1   2        149.12        154.42         3.17 o
  -8   1   2        172.71        168.52         4.83 o
  -7   1   2         49.98         39.32         2.69 o
  -6   1   2       1029.81        976.43        20.70 o
  -5   1   2        764.09        772.97         7.12 o
  -4   1   2         28.45         48.66         2.81 o
  -3   1   2        488.10        461.86         4.76 o
  -2   1   2        792.65        820.65        10.04 o
  -1   1   2          6.90          7.57         2.98 o
   0   1   2       2061.42       2089.33        16.21 o
   1   1   2       2213.47       2128.01        10.99 o
   2   1   2       5469.62       5111.40        72.70 o
   3   1   2       1038.70       1121.35        26.68 o
   4   1   2        303.11        330.71         8.43 o
   5   1   2         65.32         67.58         4.60 o
   6   1   2          1.20          5.27         4.10 o
   7   1   2         13.48         12.09         5.98 o
   8   1   2        187.20        188.73         6.71 o
   9   1   2         26.61         27.34         5.01 o
  10   1   2          1.09          5.37         4.76 o
  11   1   2          2.48          6.96         5.74 o
  12   1   2          0.89          0.98         5.98 o
 -14   2   2          0.43          0.63         3.22 o
 -13   2   2          0.24          0.80         2.84 o
 -12   2   2          1.30         -0.12         3.13 o
 -11   2   2          0.52          3.33         2.48 o
 -10   2   2         19.74         19.31         2.53 o
  -9   2   2         16.41         18.31         2.60 o
  -8   2   2         37.02         42.01         2.36 o
  -7   2   2        349.18        327.06         6.65 o
  -6   2   2         17.95         27.90         2.58 o
  -5   2   2        291.38        275.41         3.04 o
  -4   2   2       1576.04       1597.35        17.32 o
  -3   2   2         25.77         31.30         2.84 o
  -2   2   2        109.57        114.25         3.41 o
  -1   2   2       3731.83       3521.09        56.77 o
   0   2   2         28.68         38.50         3.38 o
   1   2   2       2007.83       2000.11        39.21 o
   2   2   2         65.99         83.47         4.31 o
   3   2   2         42.36         41.14         3.73 o
   4   2   2        377.10        373.92         8.54 o
   5   2   2         40.49         29.57         3.81 o
   6   2   2         28.64         27.58         4.22 o
   7   2   2          1.56         -2.93         5.37 o
   8   2   2          1.01          2.20         5.62 o
   9   2   2          0.92          1.95         5.49 o
  10   2   2          1.80          3.05         5.62 o
  11   2   2         10.43         11.60         5.98 o
 -14   3   2          3.77          2.54         2.93 o
 -13   3   2          0.69         -0.12         2.70 o
 -12   3   2          1.22          1.84         2.49 o
 -11   3   2          5.66          5.66         2.25 o
 -10   3   2         15.35         12.74         2.35 o
  -9   3   2         14.23         11.36         2.34 o
  -8   3   2          1.96          4.85         2.24 o
  -7   3   2        381.70        387.77         3.02 o
  -6   3   2       1397.72       1518.46        17.57 o
  -5   3   2        439.10        388.50         4.67 o
  -4   3   2        717.24        694.61         3.81 o
  -3   3   2          0.65          1.42         2.52 o
  -2   3   2          0.32          2.63         2.56 o
  -1   3   2        843.08        866.45        12.03 o
   0   3   2        201.23        194.04         3.29 o
   1   3   2        181.75        174.87         4.19 o
   2   3   2         24.99         24.98         3.17 o
   3   3   2        319.67        356.92         4.69 o
   4   3   2        329.44        362.10         6.55 o
   5   3   2        238.55        231.46         4.78 o
   6   3   2        420.25        450.08         9.41 o
   7   3   2        157.70        152.23         7.20 o
   8   3   2          1.30          4.64         5.86 o
   9   3   2          0.16          3.05         5.86 o
  10   3   2          2.50          0.24         6.23 o
  11   3   2          3.20          3.66         7.32 o
 -14   4   2          1.03          5.33         2.46 o
 -13   4   2          2.57          1.93         2.27 o
 -12   4   2          0.63          0.72         2.26 o
 -11   4   2         81.84         80.67         2.32 o
 -10   4   2          1.85          4.84         2.21 o
  -9   4   2         16.67         17.37         2.46 o
  -8   4   2         77.00         81.36         2.34 o
  -7   4   2        119.16         97.84         4.05 o
  -6   4   2         33.84         36.86         2.30 o
  -5   4   2          1.32          2.73         2.34 o
  -4   4   2         49.21         53.37         2.38 o
  -3   4   2          1.40          4.19         2.24 o
  -2   4   2       1280.52       1253.36        13.97 o
  -1   4   2        429.65        409.18         6.20 o
   0   4   2         39.43         43.09         2.81 o
   1   4   2         95.68         95.24         3.44 o
   2   4   2        400.91        438.37        16.36 o
   3   4   2          0.23          2.32         3.25 o
   4   4   2        494.38        467.03         5.85 o
   5   4   2          0.45          2.77         4.13 o
   6   4   2         75.87         64.69         5.74 o
   7   4   2         37.78         54.32        10.01 o
   8   4   2         57.57         66.78         9.77 o
   9   4   2          6.80         10.99        10.13 o
 -15   5   2          1.16          0.02         2.49 o
 -14   5   2         36.35         33.62         2.43 o
 -13   5   2         24.71         26.36         2.55 o
 -12   5   2          3.45          3.56         2.30 o
 -11   5   2          2.42          3.36         2.27 o
 -10   5   2        152.60        151.13         2.53 o
  -9   5   2        451.21        439.46         7.37 o
  -8   5   2          2.39          4.72         2.07 o
  -7   5   2         20.99         18.69         2.17 o
  -6   5   2        343.14        336.93         5.46 o
  -5   5   2        450.07        450.10         6.15 o
  -4   5   2        433.10        461.52         8.00 o
  -3   5   2       1017.32        921.35        14.75 o
  -2   5   2        555.76        535.07        10.18 o
  -1   5   2        181.14        186.37         5.39 o
   0   5   2        355.58        365.96         6.73 o
   1   5   2        137.32        174.32         6.10 o
   2   5   2        283.72        264.30         4.15 o
   3   5   2         28.51         26.23         3.51 o
   4   5   2         63.06         68.43         4.12 o
   5   5   2         12.13         12.00         3.96 o
   6   5   2         22.77         22.30         4.60 o
 -15   6   2          0.02          3.79         2.43 o
 -14   6   2          0.10          3.42         2.32 o
 -13   6   2         25.99         25.79         2.66 o
 -12   6   2         59.86         55.55         2.31 o
 -11   6   2        131.89        130.46         2.35 o
 -10   6   2         89.55         80.10         2.26 o
  -9   6   2         27.65         29.66         2.52 o
  -8   6   2         74.82         76.31         2.32 o
  -7   6   2          0.46          1.78         2.50 o
  -6   6   2        546.97        569.43         7.24 o
  -5   6   2         10.75         12.66         2.34 o
  -4   6   2          1.29          4.31         2.20 o
  -3   6   2        574.05        514.02         9.34 o
  -2   6   2         17.71         18.09         2.37 o
  -1   6   2        305.77        313.72         8.16 o
   0   6   2          4.12          2.69         2.67 o
   1   6   2        744.94        677.74        30.09 o
   2   6   2        229.56        214.35         4.01 o
   3   6   2         83.58         73.66         4.88 o
   4   6   2          0.33          4.53         3.27 o
   5   6   2         44.32         54.78         4.01 o
   6   6   2          0.87          3.41         4.36 o
 -15   7   2          7.89          8.53         2.64 o
 -14   7   2          2.96          2.70         2.26 o
 -13   7   2          5.22          7.76         2.21 o
 -12   7   2         29.63         28.97         2.21 o
 -11   7   2         21.43         21.64         3.43 o
 -10   7   2         49.26         47.22         2.20 o
  -9   7   2          2.06          4.55         2.12 o
  -8   7   2          1.35          3.02         2.19 o
  -7   7   2         31.24         34.03         2.18 o
  -6   7   2         15.02         13.33         2.26 o
  -5   7   2         82.09         72.46         2.38 o
  -4   7   2          7.34         11.76         2.12 o
  -3   7   2          0.56          1.16         2.03 o
  -2   7   2          1.18          3.66         2.17 o
  -1   7   2         19.25         23.79         2.40 o
   0   7   2        192.68        173.81         3.36 o
   1   7   2        368.95        377.31        11.11 o
   2   7   2        209.46        218.54         6.41 o
   3   7   2          7.45          9.83         3.32 o
   4   7   2          0.26         -0.36         3.27 o
   5   7   2          3.65          2.26         3.66 o
   6   7   2         13.67         13.53         4.70 o
 -15   8   2          3.85          4.16         2.35 o
 -14   8   2          0.11          1.32         2.16 o
 -13   8   2          1.88          8.28         2.38 o
 -12   8   2         10.72         12.65         2.54 o
 -11   8   2          3.09          6.41         2.09 o
 -10   8   2         16.90         19.77         2.05 o
  -9   8   2        189.44        171.47         2.66 o
  -8   8   2        355.07        344.90         7.91 o
  -7   8   2        327.01        325.97         4.30 o
  -6   8   2         57.47         58.20         3.34 o
  -5   8   2         31.02         33.65         2.26 o
  -4   8   2         53.94         42.13         2.17 o
  -3   8   2         11.42          9.51         2.26 o
  -2   8   2          1.40          0.28         2.39 o
  -1   8   2        152.73        140.76         2.84 o
   0   8   2          6.55         10.79         2.98 o
   1   8   2        171.42        166.02         7.20 o
   2   8   2         48.98         48.04         3.58 o
   3   8   2         12.36         12.89         3.54 o
   4   8   2          1.99          2.99         3.75 o
   5   8   2         12.73         18.40         3.80 o
   6   8   2          1.01          2.31         4.50 o
   7   8   2          3.56          0.00         2.93 o
 -14   9   2         19.92         22.04         2.35 o
 -13   9   2          0.60          4.33         2.03 o
 -12   9   2         28.99         32.24         2.59 o
 -11   9   2          7.56         10.02         2.66 o
 -10   9   2        157.73        155.17         3.54 o
  -9   9   2        296.92        314.63         6.65 o
  -8   9   2        220.83        213.02         2.89 o
  -7   9   2         24.51         23.83         2.22 o
  -6   9   2          2.22          4.87         2.10 o
  -5   9   2        204.59        186.09         6.28 o
  -4   9   2          5.28          5.53         2.18 o
  -3   9   2        160.54        167.53         4.60 o
  -2   9   2        102.08         94.29         2.62 o
  -1   9   2         50.55         50.14         2.78 o
   0   9   2        123.41        116.66         6.10 o
   1   9   2         50.37         49.53         3.14 o
   2   9   2         87.06         85.89         5.98 o
   3   9   2          9.91         10.81         3.32 o
   4   9   2          0.17          2.22         3.61 o
   5   9   2          4.68          7.05         3.97 o
   6   9   2          3.31          2.47         4.79 o
 -14  10   2          0.08          0.81         2.25 o
 -13  10   2         20.80         21.78         2.21 o
 -12  10   2          3.37          3.23         2.36 o
 -11  10   2          1.60          4.12         2.01 o
 -10  10   2          5.60         10.85         1.99 o
  -9  10   2         95.01         97.13         2.30 o
  -8  10   2         43.85         46.72         3.72 o
  -7  10   2        142.27        144.26         3.91 o
  -6  10   2         11.08          8.41         2.08 o
  -5  10   2         10.41         14.46         2.23 o
  -4  10   2         42.72         41.85         2.61 o
  -3  10   2         40.33         44.85         2.32 o
  -2  10   2        377.66        355.57        10.93 o
  -1  10   2          1.05         -1.00         2.94 o
   0  10   2         10.69          6.80         2.80 o
   1  10   2          4.50          3.99         3.24 o
   2  10   2          7.59          6.24         3.41 o
   3  10   2          8.15         12.39         3.50 o
   4  10   2          5.92          7.43         3.89 o
   5  10   2          0.00          1.13         4.54 o
 -14  11   2          2.22          4.26         2.36 o
 -13  11   2          0.40          0.83         2.14 o
 -12  11   2          0.08          2.13         2.17 o
 -11  11   2         97.21         91.96         2.44 o
 -10  11   2         54.71         51.07         2.63 o
  -9  11   2         47.38         49.75         2.16 o
  -8  11   2         18.27         26.54         4.09 o
  -7  11   2         92.91         89.57         3.34 o
  -6  11   2          5.64          7.82         2.05 o
  -5  11   2        113.79         98.52         4.60 o
  -4  11   2        107.17        102.71         2.64 o
  -3  11   2        239.49        220.32         4.14 o
  -2  11   2         41.15         41.22         3.69 o
  -1  11   2          7.50         13.17         2.90 o
   0  11   2          0.07          2.61         3.02 o
   1  11   2          0.03         -0.86         2.72 o
   2  11   2          0.72         -0.51         3.49 o
   3  11   2          0.32          2.87         3.54 o
   4  11   2          0.15          1.74         4.27 o
 -13  12   2          1.05          4.82         2.19 o
 -12  12   2          0.16          1.78         2.15 o
 -11  12   2          0.02          3.41         2.24 o
 -10  12   2         10.90         15.91         2.09 o
  -9  12   2          1.60          6.67         2.12 o
  -8  12   2         80.97         75.47         2.32 o
  -7  12   2         34.96         34.80         2.10 o
  -6  12   2        301.52        280.35         6.48 o
  -5  12   2          1.61          6.87         2.35 o
  -4  12   2         21.59         23.71         2.43 o
  -3  12   2          0.82          1.31         2.60 o
  -2  12   2         47.31         45.44         2.64 o
  -1  12   2         10.75          5.43         2.98 o
   0  12   2          0.10         -0.06         3.41 o
   1  12   2          6.03         12.34         3.05 o
   2  12   2          1.57          5.11         4.33 o
 -12  13   2          4.19          5.05         2.21 o
 -11  13   2          0.03          1.94         2.06 o
 -10  13   2          0.67          2.47         2.00 o
  -9  13   2          0.01          1.64         2.94 o
  -8  13   2          2.92          8.66         2.24 o
  -7  13   2          1.35          1.09         1.94 o
  -6  13   2          5.18          8.94         2.35 o
  -5  13   2          0.05         -0.61         2.45 o
  -4  13   2          0.36          0.29         2.50 o
  -3  13   2          0.63          3.07         2.46 o
  -2  13   2          0.01          1.07         2.59 o
  -1  13   2          0.61          4.21         2.85 o
   0  13   2          5.11          3.91         3.85 o
   1  13   2          0.05          2.28         3.54 o
 -11  14   2          0.43          3.68         2.32 o
 -10  14   2          9.29         14.52         2.80 o
  -9  14   2          0.49         -0.94         2.46 o
  -8  14   2          0.00          0.87         2.42 o
  -7  14   2          0.17          0.23         2.30 o
  -6  14   2         20.28         18.94         2.99 o
  -5  14   2          5.21          2.38         2.62 o
  -4  14   2         13.93          9.92         2.56 o
  -3  14   2          2.91          6.11         2.59 o
  -2  14   2          4.68          4.83         2.89 o
  -1  14   2          0.21          1.99         3.31 o
  -9  15   2          0.02          0.27         2.39 o
  -8  15   2          2.51          6.90         2.42 o
  -7  15   2          0.01          3.87         3.53 o
  -6  15   2         11.48         12.68         3.51 o
  -5  15   2          1.54          4.08         2.55 o
  -4  15   2          0.03         -2.22         2.86 o
   6 -17   3          0.87          1.40         3.37 o
   7 -17   3          1.19          0.00         2.69 o
   2 -16   3          1.59          4.05         2.80 o
   3 -16   3          0.69          4.48         2.80 o
   4 -16   3          4.64          2.92         2.73 o
   5 -16   3          9.81          9.98         2.53 o
   6 -16   3          0.40          4.07         2.72 o
   7 -16   3          3.80          7.97         2.50 o
   8 -16   3         11.80          6.08         2.54 o
   9 -16   3          0.98          4.06         2.55 o
  10 -16   3          1.10         -0.64         2.42 o
  -1 -15   3          0.50          1.74         3.43 o
   0 -15   3          2.62          3.01         3.26 o
   1 -15   3         15.27         16.18         2.95 o
   2 -15   3         12.80         12.52         2.80 o
   3 -15   3         20.08         19.69         2.73 o
   4 -15   3         38.87         32.17         2.55 o
   5 -15   3          8.20          5.29         2.67 o
   6 -15   3         40.54         35.03         5.07 o
   7 -15   3         14.69         13.72         2.89 o
   8 -15   3          3.90          5.94         2.42 o
   9 -15   3         25.00         22.81         2.47 o
  10 -15   3         16.26         15.13         2.74 o
  11 -15   3         11.78         10.07         2.78 o
  12 -15   3          5.98          6.63         3.02 o
  -2 -14   3         10.39          8.61         3.28 o
  -1 -14   3         14.62         11.81         4.39 o
   0 -14   3          7.54          6.69         2.67 o
   1 -14   3          7.31          7.62         2.73 o
   2 -14   3         11.70         12.96         3.03 o
   3 -14   3         34.95         30.87         3.30 o
   4 -14   3          7.50          6.49         2.47 o
   5 -14   3         16.38         16.39         3.26 o
   6 -14   3        145.06        130.58         2.86 o
   7 -14   3         17.90         15.23         2.32 o
   8 -14   3          0.12          4.53         2.25 o
   9 -14   3          2.79          5.44         2.55 o
  10 -14   3          0.50          5.32         2.34 o
  11 -14   3          5.62          8.62         2.42 o
  12 -14   3         12.31          8.79         2.54 o
  -4 -13   3          0.00          2.56         5.25 o
  -3 -13   3          0.94         -0.22         3.58 o
  -2 -13   3          6.45          5.80         3.45 o
  -1 -13   3          0.44          1.63         2.99 o
   0 -13   3          4.33          6.47         2.77 o
   1 -13   3         15.04         15.06         2.66 o
   2 -13   3         14.16         13.04         2.64 o
   3 -13   3          2.97          4.30         2.54 o
   4 -13   3         72.47         76.86         3.44 o
   5 -13   3         42.19         46.40         5.93 o
   6 -13   3         24.64         22.57         3.94 o
   7 -13   3         25.55         24.24         2.76 o
   8 -13   3         11.08         13.16         2.42 o
   9 -13   3          0.84          1.62         2.46 o
  10 -13   3          1.07          1.90         3.96 o
  11 -13   3          1.29          4.88         2.47 o
  12 -13   3          3.52          5.10         2.80 o
  13 -13   3          5.73          3.36         2.96 o
  -5 -12   3          0.84          2.29         4.48 o
  -4 -12   3          0.01          5.01         5.86 o
  -3 -12   3          3.83          5.28         3.40 o
  -2 -12   3          0.64          3.61         3.04 o
  -1 -12   3         34.07         43.81         2.89 o
   0 -12   3          8.10         10.63         2.76 o
   1 -12   3         23.91         20.43         2.49 o
   2 -12   3         97.92        102.56         3.06 o
   3 -12   3         87.74         82.15         2.82 o
   4 -12   3          3.52          5.21         2.54 o
   5 -12   3         15.90         15.82         2.34 o
   6 -12   3         15.78         17.09         3.28 o
   7 -12   3        342.30        343.26         9.79 o
   8 -12   3          9.54         15.24         2.60 o
   9 -12   3         40.58         39.88         2.42 o
  10 -12   3          4.97          5.34         2.45 o
  11 -12   3         16.58         14.30         2.43 o
  12 -12   3          1.15          2.28         2.34 o
  13 -12   3         10.30         10.01         3.16 o
  14 -12   3          0.39          0.30         3.71 o
  -6 -11   3          0.16          1.46         5.05 o
  -5 -11   3          1.52          1.18         4.43 o
  -4 -11   3          0.69          4.15         5.74 o
  -3 -11   3         40.65         29.63         5.25 o
  -2 -11   3        168.43        156.53        11.41 o
  -1 -11   3         89.35         81.51         2.77 o
   0 -11   3         12.49         15.59         3.12 o
   1 -11   3          1.51          4.35         2.54 o
   2 -11   3         64.96         60.86         2.78 o
   3 -11   3          7.98          5.63         2.56 o
   4 -11   3          0.74         -0.05         4.73 o
   5 -11   3         45.67         27.64         2.36 o
   6 -11   3         15.85         16.59         2.62 o
   7 -11   3         58.22         67.20         2.75 o
   8 -11   3         23.53         24.09         2.32 o
   9 -11   3         21.14         26.11         2.49 o
  10 -11   3          4.80          1.33         3.20 o
  11 -11   3         13.69         10.15         4.35 o
  12 -11   3          6.52          8.82         2.34 o
  13 -11   3          5.11          9.82         2.32 o
  14 -11   3          6.78          6.39         2.60 o
  -6 -10   3          1.07          2.76         4.79 o
  -5 -10   3          3.35          3.79         3.75 o
  -4 -10   3          2.06          3.31         3.52 o
  -3 -10   3          3.69          4.16         3.49 o
  -2 -10   3          8.35          8.83         2.97 o
  -1 -10   3        107.41        100.27         3.90 o
   0 -10   3         63.07         70.94         3.40 o
   1 -10   3        386.77        357.28         3.59 o
   2 -10   3          0.08          2.21         2.61 o
   3 -10   3        289.55        317.02         8.58 o
   4 -10   3          9.58         14.03         2.58 o
   5 -10   3          6.52          6.47         2.34 o
   6 -10   3         28.24         26.12         2.54 o
   7 -10   3          3.71          5.52         2.55 o
   8 -10   3        194.73        207.56         4.57 o
   9 -10   3         28.44         27.78         2.31 o
  10 -10   3          1.54          5.12         2.59 o
  11 -10   3        105.99        105.35         2.63 o
  12 -10   3          3.05          5.40         3.79 o
  13 -10   3          3.70          5.04         2.44 o
  14 -10   3          6.15          5.62         3.26 o
  -6  -9   3          5.49          5.67         4.62 o
  -5  -9   3          0.49          4.16         3.79 o
  -4  -9   3         10.40         13.43         5.74 o
  -3  -9   3        143.27        139.58         8.36 o
  -2  -9   3         12.94         19.89         2.94 o
  -1  -9   3         19.12         18.35         2.51 o
   0  -9   3        254.74        237.33         3.28 o
   1  -9   3          3.80          1.38         2.74 o
   2  -9   3        218.09        222.74         3.99 o
   3  -9   3        104.37        116.56         3.80 o
   4  -9   3         53.31         55.90         2.50 o
   5  -9   3        138.08        149.02         6.16 o
   6  -9   3         49.21         53.23         2.69 o
   7  -9   3        140.81        157.22         4.80 o
   8  -9   3          0.35         -1.34         2.71 o
   9  -9   3         13.46         20.31         3.76 o
  10  -9   3          0.67         -2.28         2.39 o
  11  -9   3        216.88        182.54         3.12 o
  12  -9   3          4.60          7.73         2.48 o
  13  -9   3          5.44          5.00         3.23 o
  14  -9   3          0.20         -0.64         2.72 o
  -6  -8   3        107.16         96.42         5.82 o
  -5  -8   3          9.94         12.93         3.99 o
  -4  -8   3          1.40          6.47         6.10 o
  -3  -8   3        279.65        284.37         8.53 o
  -2  -8   3        316.07        310.49         7.35 o
  -1  -8   3        399.21        398.39         4.09 o
   0  -8   3        266.22        246.52         3.46 o
   1  -8   3          0.12         -0.67         2.48 o
   2  -8   3        111.82        119.94         2.72 o
   3  -8   3         30.79         31.67         2.61 o
   4  -8   3         24.56         18.05         2.32 o
   5  -8   3          6.32          8.88         2.73 o
   6  -8   3          0.48         -0.24         2.45 o
   7  -8   3          0.62          4.75         2.92 o
   8  -8   3        120.61        130.43         5.28 o
   9  -8   3          9.95         13.81         3.17 o
  10  -8   3          7.35         15.35         2.87 o
  11  -8   3          8.52         12.04         2.54 o
  12  -8   3          1.16          0.79         3.91 o
  13  -8   3          1.87          5.77         2.66 o
  14  -8   3          2.23          3.18         2.84 o
  -6  -7   3          9.88          7.96         4.69 o
  -5  -7   3        100.56        108.27         4.34 o
  -4  -7   3        119.70        102.54         5.19 o
  -3  -7   3          1.45          1.21         2.99 o
  -2  -7   3         38.47         54.15         3.00 o
  -1  -7   3         46.31         64.49         3.53 o
   0  -7   3         31.35         20.13         3.58 o
   1  -7   3       2859.24       2920.46        29.11 o
   2  -7   3         63.85         75.10         2.78 o
   3  -7   3         28.26         23.53         2.62 o
   4  -7   3        668.56        633.78        12.61 o
   5  -7   3          9.38         12.02         2.48 o
   6  -7   3        506.21        546.42        16.95 o
   7  -7   3         11.74         20.15         2.50 o
   8  -7   3          4.20          9.15         2.59 o
   9  -7   3        125.50        138.73         3.35 o
  10  -7   3        218.66        206.28         3.53 o
  11  -7   3         21.98         25.58         3.34 o
  12  -7   3          3.92          2.86         2.64 o
  13  -7   3         12.52         12.76         3.04 o
  14  -7   3         10.08          5.17         2.94 o
  -8  -6   3          0.28          0.37         6.47 o
  -7  -6   3         13.59         16.36         6.59 o
  -6  -6   3          4.46          6.10         6.96 o
  -5  -6   3         16.53         17.30         3.56 o
  -4  -6   3          2.22          4.85         3.21 o
  -3  -6   3        179.67        212.43         3.88 o
  -2  -6   3         26.04         28.89         2.77 o
  -1  -6   3       2071.32       2207.36        12.27 o
   0  -6   3        280.30        298.68         4.31 o
   1  -6   3        728.31        681.25         9.46 o
   2  -6   3        259.68        240.87         3.67 o
   3  -6   3        247.23        275.23         6.69 o
   4  -6   3          0.56          0.28         2.68 o
   5  -6   3         62.98         54.67         2.74 o
   6  -6   3          4.71         13.23         2.46 o
   7  -6   3         78.15         79.43         2.67 o
   8  -6   3          0.40         -0.92         2.40 o
   9  -6   3         89.62         82.97         3.82 o
  10  -6   3         23.86         16.02         3.16 o
  11  -6   3         47.09         48.42         2.78 o
  12  -6   3          3.69          5.45         2.65 o
  13  -6   3          1.04          5.83         2.85 o
  14  -6   3          0.59          3.34         3.35 o
 -11  -5   3         12.68         15.75         5.86 o
 -10  -5   3          5.20          8.06         4.22 o
  -9  -5   3          5.58          7.37         3.77 o
  -8  -5   3         21.66         21.15         3.86 o
  -7  -5   3          4.77          6.87         3.87 o
  -6  -5   3         33.72         37.73         3.84 o
  -5  -5   3         38.03         39.11         3.85 o
  -4  -5   3        353.58        343.89         4.66 o
  -3  -5   3         69.82         48.66         3.14 o
  -2  -5   3        793.39        906.13         8.04 o
  -1  -5   3          0.64          0.34         3.44 o
   0  -5   3          4.63          7.93         3.02 o
   1  -5   3         92.48         81.74         3.36 o
   2  -5   3       1289.48       1435.60        22.03 o
   3  -5   3       1681.99       1700.53        28.77 o
   4  -5   3        121.21        135.16         3.80 o
   5  -5   3        117.60        111.09         5.09 o
   6  -5   3        101.57         74.27         3.10 o
   7  -5   3        193.81        175.34         4.19 o
   8  -5   3         33.93         33.32         3.58 o
   9  -5   3        114.06        101.68         3.45 o
  10  -5   3          1.38          2.79         2.58 o
  11  -5   3          9.38          9.17         2.81 o
  12  -5   3          0.04         -1.35         2.79 o
  13  -5   3          2.00          4.13         3.24 o
  14  -5   3          1.98          1.55         3.75 o
 -12  -4   3         13.50         14.89         5.37 o
 -11  -4   3          3.69          7.64         3.83 o
 -10  -4   3          9.37         13.90         3.48 o
  -9  -4   3          2.06          3.47         3.37 o
  -8  -4   3          6.80          6.06         3.71 o
  -7  -4   3         37.27         47.37         3.46 o
  -6  -4   3          0.43         -0.58         3.52 o
  -5  -4   3         20.82         19.68         2.93 o
  -4  -4   3         31.18         30.78         2.73 o
  -3  -4   3          8.48          7.39         2.73 o
  -2  -4   3         52.14         76.51         3.09 o
  -1  -4   3       3982.72       4077.68        39.31 o
   0  -4   3        704.09        737.80         6.06 o
   1  -4   3        407.66        437.61         5.00 o
   2  -4   3       5935.89       5703.60        13.03 o
   3  -4   3          0.39          6.54         3.40 o
   4  -4   3       1415.86       1359.24        37.19 o
   5  -4   3       1953.54       1860.16        60.89 o
   6  -4   3       1944.82       1977.39        46.14 o
   7  -4   3         90.37         98.14         2.86 o
   8  -4   3          0.29          0.07         2.65 o
   9  -4   3          3.54          5.34         2.78 o
  10  -4   3         98.00         82.14         3.13 o
  11  -4   3          8.65          9.01         2.75 o
  12  -4   3          1.71          2.90         2.87 o
  13  -4   3          0.67          4.48         3.29 o
  14  -4   3          0.38          1.71         4.39 o
 -12  -3   3          5.83          3.53         3.70 o
 -11  -3   3         44.35         42.41         3.93 o
 -10  -3   3          4.22          4.21         3.35 o
  -9  -3   3         53.68         50.24         5.25 o
  -8  -3   3        143.35        142.11         4.03 o
  -7  -3   3         49.25         55.15         3.70 o
  -6  -3   3         33.91         41.01         3.40 o
  -5  -3   3         12.52         10.25         2.68 o
  -4  -3   3        382.75        344.85         3.74 o
  -3  -3   3        423.42        409.13        13.41 o
  -2  -3   3        460.11        442.92         6.82 o
  -1  -3   3       3002.30       3047.38        48.92 o
   0  -3   3         21.06         38.27         3.88 o
   1  -3   3      45026.65      82862.54      5249.96 o
   2  -3   3       6608.93       6565.07        21.73 o
   3  -3   3         65.30         52.00         4.88 o
   4  -3   3       5073.43       4934.05       126.92 o
   5  -3   3       1509.20       1525.61        38.81 o
   6  -3   3         30.95         20.25         2.66 o
   7  -3   3         50.44         37.02         2.86 o
   8  -3   3         49.91         46.74         3.21 o
   9  -3   3        148.59        134.67         3.57 o
  10  -3   3          0.29         -0.74         2.76 o
  11  -3   3         74.20         68.60         3.26 o
  12  -3   3          0.79          3.48         4.02 o
  13  -3   3          0.02          5.86         5.13 o
 -13  -2   3          1.40          0.98         4.01 o
 -12  -2   3         13.69         19.23         3.61 o
 -11  -2   3         18.30         23.09         3.44 o
 -10  -2   3         82.50         88.03         3.72 o
  -9  -2   3         75.87         94.77         7.32 o
  -8  -2   3        175.14        183.61         7.45 o
  -7  -2   3        105.69        108.34         6.90 o
  -6  -2   3         20.50         16.01         2.89 o
  -5  -2   3          8.23         15.89         2.75 o
  -4  -2   3        756.17        809.57        10.48 o
  -3  -2   3        175.86        167.84         2.99 o
  -2  -2   3        259.50        271.97         3.44 o
  -1  -2   3        380.89        360.22         4.57 o
   0  -2   3      23392.02      45723.14      3091.61 o
   1  -2   3       2758.17       2909.30        29.60 o
   2  -2   3       7824.78       7839.84        95.04 o
   3  -2   3       1645.19       1771.88        27.89 o
   4  -2   3          0.60          1.62         2.50 o
   5  -2   3         22.08         26.05         2.69 o
   6  -2   3         94.59         96.91         3.34 o
   7  -2   3          2.98          3.64         2.87 o
   8  -2   3          1.53          0.52         2.71 o
   9  -2   3        273.76        266.26         7.69 o
  10  -2   3          2.43          6.49         3.48 o
  11  -2   3          0.22          4.76         4.88 o
  12  -2   3          1.02          0.37         4.76 o
  13  -2   3          4.33         -2.20         4.27 o
 -13  -1   3         19.28         22.60         3.75 o
 -12  -1   3          1.66          2.78         2.83 o
 -11  -1   3         33.12         29.06         3.04 o
 -10  -1   3         85.59         79.01         3.42 o
  -9  -1   3        356.36        361.55        18.43 o
  -8  -1   3          2.01          1.88         2.73 o
  -7  -1   3        224.91        230.69         3.54 o
  -6  -1   3         45.03         48.88         2.75 o
  -5  -1   3       2360.99       2324.82        28.90 o
  -4  -1   3        571.67        577.86        12.26 o
  -3  -1   3         67.68         82.29         2.92 o
  -2  -1   3         97.35         79.24         2.93 o
  -1  -1   3       2616.66       2598.09        11.06 o
   0  -1   3        528.85        511.37         6.15 o
   1  -1   3       5074.17       5201.96        38.76 o
   2  -1   3       4061.57       3974.54        13.29 o
   3  -1   3       1136.76       1055.02         7.29 o
   4  -1   3        668.27        677.60        17.82 o
   5  -1   3         31.35         26.83         2.89 o
   6  -1   3          0.06          1.50         2.72 o
   7  -1   3          5.16          7.77         2.92 o
   8  -1   3         10.74         11.35         3.15 o
   9  -1   3          5.63          5.43         3.60 o
  10  -1   3          1.26          2.20         4.64 o
  11  -1   3         44.51         44.07         5.13 o
  12  -1   3          4.16          2.08         5.01 o
  13  -1   3          1.51          3.54         5.37 o
 -14   0   3          2.04          0.57         3.34 o
 -13   0   3         10.73         15.51         3.16 o
 -12   0   3          0.10         -0.77         3.60 o
 -11   0   3          0.02          5.56         3.30 o
 -10   0   3         51.48         45.06         3.13 o
  -9   0   3         96.32         87.71         3.04 o
  -8   0   3         84.19         91.85         2.82 o
  -7   0   3        291.90        310.94         8.00 o
  -6   0   3        345.97        309.75         5.22 o
  -5   0   3        617.92        699.64         9.75 o
  -4   0   3        213.88        220.68         3.00 o
  -3   0   3         19.62         31.24         2.45 o
  -2   0   3       2376.69       2390.91        15.44 o
  -1   0   3       6328.88       6346.54        22.98 o
   0   0   3         67.90         44.56         3.54 o
   1   0   3       2007.67       1965.88        15.44 o
   2   0   3        310.72        314.65         5.05 o
   3   0   3          0.25          1.52         3.52 o
   4   0   3       1963.70       1978.67        56.20 o
   5   0   3          8.02         16.45         3.71 o
   6   0   3         92.96         90.45         3.56 o
   7   0   3         24.37         29.90         3.57 o
   8   0   3         11.70         11.73         3.99 o
   9   0   3         21.31         25.27         5.25 o
  10   0   3          0.01         -3.42         4.76 o
  11   0   3          3.93          5.13         4.88 o
  12   0   3          8.53         12.33         5.25 o
 -14   1   3          2.39          3.54         3.71 o
 -13   1   3          0.28          3.43         3.36 o
 -12   1   3          0.04          1.54         3.17 o
 -11   1   3         22.51         24.42         2.67 o
 -10   1   3        168.84        158.33         2.85 o
  -9   1   3         52.63         53.19         2.51 o
  -8   1   3          3.25          9.64         2.29 o
  -7   1   3        826.13        843.95        12.19 o
  -6   1   3        295.25        372.17         5.71 o
  -5   1   3         78.46         59.63         2.69 o
  -4   1   3        760.45        675.00         9.98 o
  -3   1   3         19.80         34.08         2.62 o
  -2   1   3       1237.37       1237.28         9.36 o
  -1   1   3       5676.84       5467.09        59.21 o
   0   1   3       2243.03       2109.36        18.52 o
   1   1   3        377.41        340.20         4.21 o
   2   1   3        131.87         95.65         3.53 o
   3   1   3        906.44        913.58         6.82 o
   4   1   3        456.79        457.74         9.36 o
   5   1   3         27.50         24.65         3.26 o
   6   1   3          0.12         -1.03         4.40 o
   7   1   3          6.09          7.09         4.10 o
   8   1   3         22.87         29.79         5.25 o
   9   1   3          2.15          7.32         5.62 o
  10   1   3         28.05         26.86         5.01 o
  11   1   3         10.43         16.24         5.98 o
  12   1   3          1.39          5.01         5.98 o
 -14   2   3          0.57          2.96         2.97 o
 -13   2   3          1.48          6.46         3.08 o
 -12   2   3         10.86         10.00         2.47 o
 -11   2   3         77.20         79.12         3.08 o
 -10   2   3          4.74          8.67         2.36 o
  -9   2   3        151.06        139.13         3.19 o
  -8   2   3         33.45         43.47         2.29 o
  -7   2   3          0.36          3.78         2.27 o
  -6   2   3        378.20        371.19         7.45 o
  -5   2   3        552.53        597.65         6.48 o
  -4   2   3          9.58         14.04         2.42 o
  -3   2   3       2372.37       2343.58        32.69 o
  -2   2   3        296.05        270.51         5.00 o
  -1   2   3       3073.33       3038.51        28.33 o
   0   2   3       2156.51       2091.81        47.06 o
   1   2   3         50.08         50.78         2.85 o
   2   2   3          0.12          0.23         2.85 o
   3   2   3        507.77        448.91         4.82 o
   4   2   3          0.95          3.83         3.23 o
   5   2   3         50.21         44.84         3.55 o
   6   2   3         79.99         84.53         3.90 o
   7   2   3        526.89        503.74         6.72 o
   8   2   3         40.30         31.98         5.62 o
   9   2   3          0.55          1.59         5.98 o
  10   2   3          3.88          3.17         5.62 o
  11   2   3         15.58         17.21         5.98 o
 -14   3   3          0.37          1.72         2.88 o
 -13   3   3          5.07          9.02         2.71 o
 -12   3   3         76.89         82.06         2.44 o
 -11   3   3         18.83         26.17         2.31 o
 -10   3   3        216.23        219.25         2.94 o
  -9   3   3         63.98         63.94         3.91 o
  -8   3   3        573.55        522.90        10.52 o
  -7   3   3        351.14        340.59         6.55 o
  -6   3   3        303.71        331.90         7.28 o
  -5   3   3       2452.23       2556.82        36.31 o
  -4   3   3        333.84        367.25         5.07 o
  -3   3   3         98.38         99.53         2.51 o
  -2   3   3        195.50        216.37         3.37 o
  -1   3   3         42.76         36.46         2.59 o
   0   3   3         20.84         17.01         2.48 o
   1   3   3        234.90        241.38         3.87 o
   2   3   3         14.57         19.50         2.75 o
   3   3   3        581.56        548.02        10.31 o
   4   3   3         66.24         65.70         3.55 o
   5   3   3         27.90         30.72         3.67 o
   6   3   3          8.84          8.09         3.82 o
   7   3   3         19.05         20.03         4.62 o
   8   3   3          5.25          9.03         6.10 o
   9   3   3          0.32         -0.73         5.86 o
  10   3   3          7.67          7.08         6.96 o
 -15   4   3         18.02          3.78         4.52 o
 -14   4   3          1.63          4.04         2.55 o
 -13   4   3          0.17         -1.24         2.20 o
 -12   4   3          0.59          3.33         2.30 o
 -11   4   3         13.95         15.16         2.20 o
 -10   4   3         12.12         15.18         2.24 o
  -9   4   3         15.58         13.94         2.26 o
  -8   4   3        738.64        703.04        12.98 o
  -7   4   3          3.40          6.37         1.99 o
  -6   4   3        725.94        642.20         9.17 o
  -5   4   3       2901.78       2829.94        42.74 o
  -4   4   3        582.45        631.04        11.78 o
  -3   4   3         87.58        102.82         2.48 o
  -2   4   3       2072.89       2103.37        25.81 o
  -1   4   3         31.29         41.76         2.66 o
   0   4   3        724.46        755.66        10.74 o
   1   4   3         41.69         36.01         3.12 o
   2   4   3         66.24         72.88         3.33 o
   3   4   3        390.10        435.77         7.93 o
   4   4   3         22.92         22.52         3.57 o
   5   4   3         12.61          6.95         3.73 o
   6   4   3          0.11          2.17         4.35 o
   7   4   3         54.80         50.29        10.99 o
 -15   5   3          0.07          2.17         2.53 o
 -14   5   3         20.15         18.92         2.44 o
 -13   5   3         19.16         17.70         2.35 o
 -12   5   3          1.19          3.29         2.14 o
 -11   5   3         33.24         29.55         2.23 o
 -10   5   3        111.83        107.65         2.61 o
  -9   5   3          1.48          3.14         2.01 o
  -8   5   3         69.29         77.51         3.03 o
  -7   5   3         41.46         50.40         2.35 o
  -6   5   3         56.65         73.29         2.20 o
  -5   5   3          2.01          4.27         2.18 o
  -4   5   3         10.60          8.84         2.08 o
  -3   5   3         17.95         10.39         2.24 o
  -2   5   3        136.53        141.82         2.78 o
  -1   5   3        904.84        896.20        13.06 o
   0   5   3         32.43         30.98         2.67 o
   1   5   3        157.92        156.98         3.41 o
   2   5   3        198.92        183.23         6.59 o
   3   5   3        215.95        205.12         6.59 o
   4   5   3         56.58         51.30         3.44 o
   5   5   3        242.33        255.72         5.04 o
   6   5   3         13.18         13.00         4.29 o
   7   5   3         53.59         41.99        10.38 o
 -15   6   3         24.53         21.81         2.67 o
 -14   6   3          6.86          5.75         2.27 o
 -13   6   3          3.48          6.33         2.31 o
 -12   6   3         21.26         26.30         2.75 o
 -11   6   3         72.30         68.30         2.78 o
 -10   6   3        239.89        235.18         6.75 o
  -9   6   3         32.96         28.65         2.24 o
  -8   6   3          1.83          1.71         2.45 o
  -7   6   3         52.80         56.13         2.27 o
  -6   6   3        254.15        250.86         5.14 o
  -5   6   3          0.59          8.58         2.14 o
  -4   6   3          9.73          4.84         2.29 o
  -3   6   3        184.73        186.63         5.06 o
  -2   6   3         64.73         77.62         2.35 o
  -1   6   3         11.95          8.68         2.29 o
   0   6   3         14.57         15.15         2.43 o
   1   6   3         10.28         11.69         2.88 o
   2   6   3         30.41         39.09         3.65 o
   3   6   3         11.35         13.14         3.60 o
   4   6   3         16.81         14.40         3.62 o
   5   6   3         74.01         76.69         4.05 o
   6   6   3         19.21         18.76         4.10 o
   7   6   3          3.84          5.37         7.16 o
 -15   7   3          7.78          8.03         2.58 o
 -14   7   3          1.18          1.24         2.23 o
 -13   7   3          0.14          0.04         2.23 o
 -12   7   3         83.93         81.63         2.25 o
 -11   7   3          3.58          6.60         2.40 o
 -10   7   3         35.90         36.79         2.69 o
  -9   7   3        150.91        144.76         3.29 o
  -8   7   3        303.53        273.84         5.73 o
  -7   7   3        399.89        395.45         7.56 o
  -6   7   3        372.91        378.22         7.81 o
  -5   7   3         73.63         64.15         2.41 o
  -4   7   3          6.65          7.95         2.22 o
  -3   7   3         21.76         27.66         2.19 o
  -2   7   3         42.97         53.38         2.48 o
  -1   7   3          7.03          6.19         2.46 o
   0   7   3        112.24        118.75         2.98 o
   1   7   3       1360.50       1341.33        79.10 o
   2   7   3        466.72        469.07        20.26 o
   3   7   3         26.81         28.27         3.40 o
   4   7   3          1.94          3.00         3.52 o
   5   7   3          1.89          5.66         3.80 o
   6   7   3          1.17          1.77         4.27 o
 -14   8   3          4.15          7.70         2.27 o
 -13   8   3          1.60          6.14         1.95 o
 -12   8   3          0.08          3.40         2.68 o
 -11   8   3         20.17         18.16         2.06 o
 -10   8   3        125.70        131.02         3.13 o
  -9   8   3         27.12         27.35         2.06 o
  -8   8   3        102.22         96.65         3.24 o
  -7   8   3         78.74         78.07         2.87 o
  -6   8   3        297.29        282.30         5.73 o
  -5   8   3        236.21        236.94         3.49 o
  -4   8   3         79.34         83.69         2.44 o
  -3   8   3         20.40         21.13         2.34 o
  -2   8   3          0.27          1.20         2.33 o
  -1   8   3         15.13         16.28         2.38 o
   0   8   3        124.17        143.59         3.56 o
   1   8   3        597.98        590.34        17.09 o
   2   8   3          8.92          7.05         3.28 o
   3   8   3          5.50          5.16         3.28 o
   4   8   3         12.53         13.31         3.61 o
   5   8   3          5.40          7.26         3.97 o
   6   8   3          2.46          4.92         4.53 o
 -14   9   3          0.07          4.45         2.20 o
 -13   9   3          1.17          2.82         2.68 o
 -12   9   3          0.03          0.27         1.94 o
 -11   9   3          4.92          5.21         1.99 o
 -10   9   3         37.68         36.38         2.22 o
  -9   9   3         62.03         56.75         2.42 o
  -8   9   3         50.34         46.15         2.34 o
  -7   9   3          3.79          6.46         2.40 o
  -6   9   3          0.04          1.91         2.01 o
  -5   9   3        156.86        163.11         5.26 o
  -4   9   3         78.98         64.99         5.04 o
  -3   9   3         19.30         21.76         2.56 o
  -2   9   3        188.03        170.55         4.21 o
  -1   9   3         35.49         38.99         2.77 o
   0   9   3          0.13          1.12         3.02 o
   1   9   3         18.45         16.96         2.96 o
   2   9   3          2.84          5.24         5.01 o
   3   9   3          3.96          5.75         5.98 o
   4   9   3         14.05         17.79         3.54 o
   5   9   3          9.76          9.82         4.18 o
   6   9   3          1.84          3.54         6.71 o
 -14  10   3          8.98         10.96         2.61 o
 -13  10   3          3.94          5.82         2.21 o
 -12  10   3         74.01         72.29         2.31 o
 -11  10   3          8.03          8.86         1.98 o
 -10  10   3         19.02         19.12         2.11 o
  -9  10   3         18.85         17.22         2.22 o
  -8  10   3         12.88         17.51         2.06 o
  -7  10   3        263.48        258.96         4.91 o
  -6  10   3         14.64         13.72         2.06 o
  -5  10   3         34.76         37.00         2.23 o
  -4  10   3        114.31        111.79         2.70 o
  -3  10   3        267.46        247.37         8.44 o
  -2  10   3          9.63         10.69         2.40 o
  -1  10   3          1.10          3.38         2.38 o
   0  10   3          4.85          9.65         2.99 o
   1  10   3         77.37         69.58         5.37 o
   2  10   3          2.15          2.46         3.40 o
   3  10   3          1.16          2.63         3.50 o
   4  10   3          5.83          5.83         3.62 o
 -13  11   3          1.25          5.73         2.63 o
 -12  11   3         11.93         15.25         2.03 o
 -11  11   3         26.75         27.05         2.55 o
 -10  11   3         65.28         55.42         2.20 o
  -9  11   3          0.17          2.45         1.97 o
  -8  11   3          5.86         10.45         2.01 o
  -7  11   3          0.48          2.27         1.99 o
  -6  11   3          0.31          2.31         2.11 o
  -5  11   3         16.28         19.92         2.23 o
  -4  11   3          1.62          2.75         2.17 o
  -3  11   3          9.51         13.17         2.44 o
  -2  11   3         43.04         46.06         2.97 o
  -1  11   3         29.60         34.34         6.41 o
   0  11   3          4.40          3.66         3.02 o
   1  11   3         21.40         23.60         3.72 o
   2  11   3          4.50          7.85         3.45 o
   3  11   3          0.60         -0.64         3.58 o
 -13  12   3          3.29          4.52         2.24 o
 -12  12   3          0.17          5.66         2.16 o
 -11  12   3         15.88         10.65         2.06 o
 -10  12   3          0.04          2.41         2.74 o
  -9  12   3         10.07         13.59         2.03 o
  -8  12   3          1.28          0.99         2.20 o
  -7  12   3         57.34         62.71         3.31 o
  -6  12   3          1.83          3.62         3.03 o
  -5  12   3          0.06          2.18         2.13 o
  -4  12   3          0.03          3.90         2.51 o
  -3  12   3          1.08          1.82         2.62 o
  -2  12   3          7.62          9.09         2.65 o
  -1  12   3          1.86          0.49         2.85 o
   0  12   3          0.36         -0.50         3.11 o
   1  12   3          2.10          5.16         3.50 o
   2  12   3          0.00         -1.95         5.13 o
 -12  13   3          0.11          2.36         2.07 o
 -11  13   3         13.27         17.36         2.11 o
 -10  13   3         23.20         19.54         2.29 o
  -9  13   3          6.31         10.00         2.01 o
  -8  13   3          4.55          2.99         2.00 o
  -7  13   3          0.04          2.39         2.14 o
  -6  13   3         12.18         16.02         2.12 o
  -5  13   3          3.06          8.50         2.57 o
  -4  13   3         15.57         14.27         2.51 o
  -3  13   3          7.95          9.06         2.48 o
  -2  13   3          1.84          2.44         3.97 o
  -1  13   3          0.59          6.83         3.17 o
   0  13   3          0.38          1.54         3.71 o
 -10  14   3          0.31         -0.40         2.22 o
  -9  14   3          1.91          6.21         2.94 o
  -8  14   3          3.11          6.07         2.13 o
  -7  14   3          2.68          5.65         2.37 o
  -6  14   3          8.10         10.13         2.54 o
  -5  14   3          4.44          2.50         2.53 o
  -4  14   3          9.52         11.04         2.53 o
  -3  14   3          0.39          1.93         2.65 o
   4 -17   4          0.11          0.52         2.72 o
   5 -17   4          0.37          0.62         2.58 o
   6 -17   4          0.02          1.85         2.42 o
   7 -17   4         13.29          6.47         2.70 o
   8 -17   4          6.03          6.27         2.58 o
   1 -16   4          2.52          3.06         2.66 o
   2 -16   4          6.35         -0.13         2.83 o
   3 -16   4         23.73         21.18         2.80 o
   4 -16   4          4.05          3.80         3.51 o
   5 -16   4          0.09          0.46         2.51 o
   6 -16   4         15.04         14.15         2.46 o
   7 -16   4          3.89          4.33         2.68 o
   8 -16   4          0.43          4.18         2.39 o
   9 -16   4          0.04          1.54         3.43 o
  10 -16   4          2.05          5.49         2.46 o
  -1 -15   4          0.12         -2.48         3.58 o
   0 -15   4          4.54          3.65         2.87 o
   1 -15   4          2.18          1.62         3.12 o
   2 -15   4          6.42          7.51         2.46 o
   3 -15   4          6.85          7.44         2.62 o
   4 -15   4         11.46         11.04         2.86 o
   5 -15   4          0.01          0.32         3.10 o
   6 -15   4          3.76          1.93         2.30 o
   7 -15   4          1.88          4.81         3.26 o
   8 -15   4         13.61         17.50         2.30 o
   9 -15   4         16.95         18.90         2.54 o
  10 -15   4         13.04          9.44         2.47 o
  11 -15   4         35.42         20.84         2.69 o
  12 -15   4          9.91          5.16         2.63 o
  -3 -14   4          0.55          4.15         5.37 o
  -2 -14   4          2.40          7.85         3.62 o
  -1 -14   4          3.90          7.28         3.49 o
   0 -14   4         11.33         13.22         2.82 o
   1 -14   4         23.70         20.74         2.77 o
   2 -14   4         36.03         27.53         2.88 o
   3 -14   4          0.58         -0.21         2.57 o
   4 -14   4          9.35         13.06         2.79 o
   5 -14   4          0.33          1.47         2.58 o
   6 -14   4          2.06          4.95         2.37 o
   7 -14   4          1.75          2.60         2.34 o
   8 -14   4          2.12          6.02         2.55 o
   9 -14   4          8.65          9.15         2.50 o
  10 -14   4         48.33         55.15         4.81 o
  11 -14   4          7.68          4.97         2.54 o
  12 -14   4          1.66          3.94         2.42 o
  -4 -13   4          0.04          1.29         3.96 o
  -3 -13   4          5.95          3.66         5.25 o
  -2 -13   4          0.53          1.97         3.41 o
  -1 -13   4          0.54          4.41         2.86 o
   0 -13   4          3.75          4.59         2.48 o
   1 -13   4         68.68         61.07         2.67 o
   2 -13   4         22.43         23.57         3.02 o
   3 -13   4         14.48         16.63         2.61 o
   4 -13   4         22.67         24.95         2.46 o
   5 -13   4         83.18         78.13         2.68 o
   6 -13   4        100.82         98.97         2.64 o
   7 -13   4         22.30         19.68         2.56 o
   8 -13   4         96.31         95.31         2.66 o
   9 -13   4          9.40          5.14         4.32 o
  10 -13   4          0.28          3.91         2.62 o
  11 -13   4          3.29          3.53         2.44 o
  12 -13   4          5.12          5.11         2.43 o
  13 -13   4          4.04          2.57         2.39 o
  -5 -12   4          7.06          4.81         4.14 o
  -4 -12   4          0.88          3.02         3.49 o
  -3 -12   4         13.63         12.58         3.45 o
  -2 -12   4          9.53          6.37         3.36 o
  -1 -12   4         99.18         99.51         4.06 o
   0 -12   4         50.17         50.18         3.12 o
   1 -12   4          0.76          1.37         2.52 o
   2 -12   4          0.21          1.49         2.74 o
   3 -12   4         12.19         11.34         2.40 o
   4 -12   4          6.08          7.29         2.57 o
   5 -12   4         11.35         13.94         2.50 o
   6 -12   4          8.32         12.14         4.30 o
   7 -12   4          9.47          9.06         2.23 o
   8 -12   4          2.50          7.59         2.34 o
   9 -12   4          7.10          7.46         2.43 o
  10 -12   4          6.52         12.00         2.38 o
  11 -12   4          2.36          2.11         4.87 o
  12 -12   4         30.44         21.24         2.91 o
  13 -12   4          7.51          6.83         2.56 o
  -6 -11   4          0.57          2.05         4.66 o
  -5 -11   4          1.37          1.53         3.61 o
  -4 -11   4          1.03          0.35         3.87 o
  -3 -11   4         10.56          9.25         3.40 o
  -2 -11   4         32.04         31.99         2.93 o
  -1 -11   4         51.21         42.24         2.40 o
   0 -11   4         68.44         73.78         4.93 o
   1 -11   4          6.33         10.26         2.47 o
   2 -11   4          0.09          2.39         2.54 o
   3 -11   4         13.32         16.09         3.59 o
   4 -11   4        152.06        166.97         3.04 o
   5 -11   4          1.64          1.50         2.40 o
   6 -11   4         24.19         24.96         2.30 o
   7 -11   4          4.26          1.53         2.61 o
   8 -11   4          1.44         -3.15         2.37 o
   9 -11   4         22.73         28.42         2.34 o
  10 -11   4         12.99         18.21         2.25 o
  11 -11   4          2.58          4.45         2.37 o
  12 -11   4         14.61         14.97         2.50 o
  13 -11   4          1.05          1.55         2.50 o
  14 -11   4          0.97          1.65         3.02 o
  -6 -10   4          0.59          2.77         4.74 o
  -5 -10   4         24.55         22.13         4.19 o
  -4 -10   4         18.77         22.36         3.44 o
  -3 -10   4         87.64         66.18         3.30 o
  -2 -10   4         39.43         39.91         2.63 o
  -1 -10   4         55.90         54.52         2.50 o
   0 -10   4        205.88        190.79         4.55 o
   1 -10   4         82.88         77.48         2.65 o
   2 -10   4        417.93        411.24         5.98 o
   3 -10   4        143.28        139.02         3.42 o
   4 -10   4         77.52         71.15         2.62 o
   5 -10   4        237.46        243.15         7.52 o
   6 -10   4        191.57        205.45         5.81 o
   7 -10   4          7.61          8.55         2.36 o
   8 -10   4          0.74          0.42         2.54 o
   9 -10   4         21.21         17.05         2.43 o
  10 -10   4          0.25          4.59         3.99 o
  11 -10   4         24.55         26.45         2.37 o
  12 -10   4          1.98          1.12         2.60 o
  13 -10   4         13.94          6.77         3.28 o
  14 -10   4          2.54          0.49         2.74 o
  -6  -9   4          0.15         -1.14         4.60 o
  -5  -9   4         35.20         31.25         4.47 o
  -4  -9   4        263.87        251.14         6.41 o
  -3  -9   4          1.24          2.17         2.96 o
  -2  -9   4         23.64         16.32         2.96 o
  -1  -9   4         54.61         56.85         2.99 o
   0  -9   4         20.10         22.48         2.70 o
   1  -9   4        258.06        257.48         3.17 o
   2  -9   4          0.15          0.96         2.58 o
   3  -9   4        288.40        300.29         3.66 o
   4  -9   4        435.19        443.08         9.54 o
   5  -9   4        109.87        123.60         2.64 o
   6  -9   4          9.71         11.57         2.43 o
   7  -9   4          9.13         12.21         2.57 o
   8  -9   4          0.85          5.58         2.64 o
   9  -9   4         42.83         43.43         2.93 o
  10  -9   4         31.24         30.64         4.12 o
  11  -9   4          0.03          4.61         2.39 o
  12  -9   4          0.19         -0.65         3.54 o
  13  -9   4         19.14         16.81         2.73 o
  14  -9   4          1.25          5.04         2.80 o
  -7  -8   4          0.90          5.25         9.64 o
  -6  -8   4         54.90         56.43         4.46 o
  -5  -8   4          1.62          2.08         3.37 o
  -4  -8   4         10.71         11.24         3.17 o
  -3  -8   4        202.59        204.97         4.66 o
  -2  -8   4         26.11         22.85         2.83 o
  -1  -8   4         37.94         37.41         3.02 o
   0  -8   4         83.07         87.39         3.78 o
   1  -8   4         10.59         13.54         2.98 o
   2  -8   4        321.79        344.10         3.46 o
   3  -8   4        182.91        202.06         2.99 o
   4  -8   4         74.46         92.14         2.46 o
   5  -8   4          8.20          7.40         2.25 o
   6  -8   4         30.41         36.50         2.34 o
   7  -8   4          1.90         -0.26         2.45 o
   8  -8   4          1.66          6.52         2.44 o
   9  -8   4          2.24          5.72         2.39 o
  10  -8   4         69.62         63.38         2.49 o
  11  -8   4         11.89         10.26         4.15 o
  12  -8   4          0.95          2.75         2.66 o
  13  -8   4          2.75          2.87         2.69 o
  14  -8   4          0.00          1.22         3.13 o
  -8  -7   4          2.38          5.86         7.08 o
  -7  -7   4        142.54        131.60         7.81 o
  -6  -7   4        184.78        180.59         4.69 o
  -5  -7   4          6.90          8.60         3.24 o
  -4  -7   4         22.23         21.16         3.18 o
  -3  -7   4          3.17          3.67         2.72 o
  -2  -7   4         12.96         13.94         2.52 o
  -1  -7   4          8.19         13.28         3.25 o
   0  -7   4          4.35          1.25         2.83 o
   1  -7   4       2051.26       2083.43        39.19 o
   2  -7   4         86.77        114.68         3.19 o
   3  -7   4        114.47        138.07         3.45 o
   4  -7   4        729.16        684.76         5.34 o
   5  -7   4         13.90         13.25         2.32 o
   6  -7   4          9.32         10.72         2.27 o
   7  -7   4        187.75        161.64         2.90 o
   8  -7   4          3.84          2.99         2.60 o
   9  -7   4         58.41         64.85         2.56 o
  10  -7   4         24.09         21.55         2.88 o
  11  -7   4        206.81        171.52         3.23 o
  12  -7   4         21.91         19.03         2.87 o
  13  -7   4          0.05          1.22         2.65 o
  14  -7   4          1.53          0.30         2.99 o
 -10  -6   4          4.45          4.15         6.84 o
  -9  -6   4          7.26          9.64         5.86 o
  -8  -6   4          7.14         13.79         5.86 o
  -7  -6   4          0.11          2.32         5.74 o
  -6  -6   4         17.80         16.75         4.05 o
  -5  -6   4          8.78         13.84         3.31 o
  -4  -6   4         41.81         40.72         3.01 o
  -3  -6   4        228.33        230.68         3.54 o
  -2  -6   4        392.53        431.92        21.12 o
  -1  -6   4          1.04          1.40         2.71 o
   0  -6   4        607.11        686.49         5.01 o
   1  -6   4         57.16         43.80         3.09 o
   2  -6   4        226.95        229.18         4.82 o
   3  -6   4        314.75        312.12         3.75 o
   4  -6   4         29.68         40.74         2.52 o
   5  -6   4          0.81          1.55         2.32 o
   6  -6   4         17.12         20.62         2.32 o
   7  -6   4        211.89        208.89         5.79 o
   8  -6   4         35.48         29.84         3.13 o
   9  -6   4         72.33         67.07         3.93 o
  10  -6   4         65.86         67.97         2.88 o
  11  -6   4          0.12          2.66         2.55 o
  12  -6   4         34.05         32.40         2.98 o
  13  -6   4          3.52          6.62         3.15 o
  14  -6   4          0.02         -0.32         3.14 o
 -11  -5   4          5.10          7.07         4.13 o
 -10  -5   4         22.76         23.26         4.12 o
  -9  -5   4         12.15         10.20         3.52 o
  -8  -5   4          0.04          0.76         3.81 o
  -7  -5   4         15.18         20.50         3.90 o
  -6  -5   4         47.33         53.23         3.19 o
  -5  -5   4         10.49         12.33         2.66 o
  -4  -5   4        522.43        518.03         4.55 o
  -3  -5   4        418.41        470.07         4.06 o
  -2  -5   4         78.06         90.48         2.86 o
  -1  -5   4       1055.21       1098.55         8.79 o
   0  -5   4       1445.10       1502.99        10.25 o
   1  -5   4       1145.10       1073.56         5.96 o
   2  -5   4       2009.20       2217.66        17.76 o
   3  -5   4       1247.33       1286.22         9.64 o
   4  -5   4          0.12          1.55         2.62 o
   5  -5   4        346.17        332.19         9.20 o
   6  -5   4          6.32         11.10         3.37 o
   7  -5   4       1016.81        956.87        22.46 o
   8  -5   4         63.34         69.85         2.69 o
   9  -5   4         29.00         36.40         2.93 o
  10  -5   4          2.35          2.64         2.50 o
  11  -5   4          1.56          2.97         2.74 o
  12  -5   4          0.84          0.61         2.81 o
  13  -5   4          8.83          9.68         3.00 o
  14  -5   4          8.77          6.16         3.93 o
 -12  -4   4          5.77          5.43         3.99 o
 -11  -4   4          8.98         11.28         3.75 o
 -10  -4   4         13.09          9.93         3.67 o
  -9  -4   4         77.93         87.48         6.90 o
  -8  -4   4          0.89          7.94         3.57 o
  -7  -4   4         78.89         90.30         6.71 o
  -6  -4   4        299.58        316.18         4.01 o
  -5  -4   4         89.12         90.65         2.70 o
  -4  -4   4         87.00         79.08         2.52 o
  -3  -4   4         33.61         28.60         2.67 o
  -2  -4   4        445.51        432.01         3.99 o
  -1  -4   4        128.66        157.39         3.76 o
   0  -4   4        180.76        181.87         3.79 o
   1  -4   4        262.52        263.16         4.13 o
   2  -4   4       4368.75       4590.71        11.26 o
   3  -4   4         55.28         51.44         3.28 o
   4  -4   4        262.32        233.73         6.16 o
   5  -4   4        698.79        684.16        17.71 o
   6  -4   4       1042.62       1008.83        29.46 o
   7  -4   4        399.84        387.57         9.44 o
   8  -4   4          5.77          9.55         2.67 o
   9  -4   4        269.69        254.38         4.78 o
  10  -4   4         68.76         62.79         3.20 o
  11  -4   4          0.26          1.26         2.76 o
  12  -4   4          2.55          2.27         2.96 o
  13  -4   4          0.53          3.12         3.90 o
 -12  -3   4          3.13          5.39         3.61 o
 -11  -3   4         35.06         37.15         3.61 o
 -10  -3   4         14.29         23.07         3.44 o
  -9  -3   4        109.16        104.03         5.01 o
  -8  -3   4        313.30        303.66        16.11 o
  -7  -3   4          0.91          1.86         3.34 o
  -6  -3   4          4.22          8.30         2.66 o
  -5  -3   4         15.65         13.48         2.45 o
  -4  -3   4        141.20        142.78         3.03 o
  -3  -3   4        797.95        807.86         5.26 o
  -2  -3   4       1071.13       1036.19         5.43 o
  -1  -3   4         29.01         20.75         2.55 o
   0  -3   4       8990.34       9298.22        20.75 o
   1  -3   4       1396.15       1395.97        23.32 o
   2  -3   4          0.96          2.08         4.15 o
   3  -3   4         48.14         64.79         3.09 o
   4  -3   4        130.14        165.05         3.66 o
   5  -3   4       1149.18       1118.77        26.51 o
   6  -3   4        124.81        112.29         2.91 o
   7  -3   4         39.65         37.45         2.75 o
   8  -3   4         55.43         44.81         3.03 o
   9  -3   4         13.89         13.62         3.11 o
  10  -3   4         12.99         13.49         3.17 o
  11  -3   4          0.55          2.26         3.21 o
  12  -3   4          3.09          6.45         3.39 o
  13  -3   4          0.22         -1.22         5.25 o
 -13  -2   4         24.25         30.03         3.88 o
 -12  -2   4         30.99         29.60         3.27 o
 -11  -2   4         16.06         21.67         3.09 o
 -10  -2   4          5.14          3.05         3.34 o
  -9  -2   4         27.60         26.53         3.42 o
  -8  -2   4         83.22         91.76         3.34 o
  -7  -2   4          3.49          6.10         3.09 o
  -6  -2   4         74.12         76.27         2.78 o
  -5  -2   4          0.60          2.40         2.29 o
  -4  -2   4       1439.17       1500.61        10.17 o
  -3  -2   4        343.36        326.77         3.42 o
  -2  -2   4        277.73        289.74         2.97 o
  -1  -2   4       1329.43       1358.74         6.29 o
   0  -2   4       8791.42       8643.31        36.68 o
   1  -2   4       6302.31       6397.59        14.83 o
   2  -2   4       2799.65       2778.37        15.63 o
   3  -2   4       2677.61       2839.69         9.75 o
   4  -2   4        720.05        716.58         8.06 o
   5  -2   4         17.25         35.93         2.76 o
   6  -2   4        106.41         97.18         2.82 o
   7  -2   4          1.10          2.57         2.79 o
   8  -2   4        194.46        181.90         4.81 o
   9  -2   4         14.16         14.59         2.93 o
  10  -2   4         44.60         36.74         3.39 o
  11  -2   4          0.88          4.84         3.97 o
  12  -2   4          0.99          6.47         5.13 o
  13  -2   4         17.89         13.55         5.49 o
 -13  -1   4          6.28          6.05         3.25 o
 -12  -1   4          3.98          6.06         4.27 o
 -11  -1   4          6.16          7.11         3.39 o
 -10  -1   4         45.99         43.94         3.42 o
  -9  -1   4        320.67        322.03        22.77 o
  -8  -1   4          5.28          6.22         2.47 o
  -7  -1   4         83.71         83.09         2.66 o
  -6  -1   4        193.82        177.54         2.94 o
  -5  -1   4       1216.93       1363.00        19.27 o
  -4  -1   4        564.63        566.99         3.64 o
  -3  -1   4        257.49        301.74         4.20 o
  -2  -1   4         25.36         38.66         2.67 o
  -1  -1   4        229.12        216.81         3.03 o
   0  -1   4        459.35        395.76         4.18 o
   1  -1   4        912.91        961.18         6.26 o
   2  -1   4       3568.79       3552.02        26.55 o
   3  -1   4       1207.72       1249.74         6.95 o
   4  -1   4       1236.27       1276.25         9.89 o
   5  -1   4         91.13         75.87         6.71 o
   6  -1   4        263.82        238.51         5.39 o
   7  -1   4         15.65         22.91         3.19 o
   8  -1   4        128.70        119.36         5.72 o
   9  -1   4        195.59        185.33         6.82 o
  10  -1   4          1.29         -0.61         5.01 o
  11  -1   4         11.05         13.18         5.01 o
  12  -1   4          0.22          0.12         5.25 o
 -14   0   4          0.00          6.62         3.39 o
 -13   0   4          0.08         -0.77         4.52 o
 -12   0   4          4.31          4.35         3.02 o
 -11   0   4          0.01          5.67         3.02 o
 -10   0   4          3.02          0.52         2.42 o
  -9   0   4         22.82         26.13         2.43 o
  -8   0   4         71.02         64.89         2.44 o
  -7   0   4        168.67        185.94         3.59 o
  -6   0   4        779.11        812.90        14.11 o
  -5   0   4       1378.88       1443.38        16.62 o
  -4   0   4         60.42         66.65         2.33 o
  -3   0   4        888.77        894.47         4.12 o
  -2   0   4          3.31          4.78         2.28 o
  -1   0   4        522.65        483.47         3.77 o
   0   0   4        482.07        453.62         4.17 o
   1   0   4        613.12        641.83         5.43 o
   2   0   4        446.12        445.42         4.74 o
   3   0   4        409.45        417.86         4.83 o
   4   0   4       2137.69       2101.13        19.86 o
   5   0   4          2.20          2.90         2.57 o
   6   0   4         86.01         86.40         4.76 o
   7   0   4          7.13          8.47         3.17 o
   8   0   4         72.21         66.49         3.80 o
   9   0   4          1.18          1.44         4.03 o
  10   0   4         26.94         30.03         5.13 o
  11   0   4          5.94         10.62         5.13 o
  12   0   4          6.90          8.91         5.49 o
 -14   1   4          0.02          0.38         3.42 o
 -13   1   4          2.11          3.60         3.08 o
 -12   1   4          1.67          3.02         2.63 o
 -11   1   4          5.28          5.94         2.34 o
 -10   1   4          0.23          0.99         2.29 o
  -9   1   4          8.81          8.71         2.26 o
  -8   1   4          0.31          4.44         2.56 o
  -7   1   4        559.58        506.91        10.25 o
  -6   1   4       1233.87       1271.46        19.82 o
  -5   1   4        164.09        164.72         2.53 o
  -4   1   4         78.07         77.22         2.22 o
  -3   1   4          1.96          4.49         2.29 o
  -2   1   4       3140.86       3098.13        23.53 o
  -1   1   4        666.21        619.07         3.88 o
   0   1   4         50.27         45.26         2.69 o
   1   1   4        673.26        652.78         4.57 o
   2   1   4         15.22         12.55         3.27 o
   3   1   4        534.59        619.69         5.35 o
   4   1   4          3.33          3.74         2.52 o
   5   1   4        163.85        158.90         5.45 o
   6   1   4         31.65         32.34         3.15 o
   7   1   4        359.34        353.19         7.59 o
   8   1   4          9.47          9.50         3.93 o
   9   1   4         10.28          4.27         5.74 o
  10   1   4         26.40         26.25         5.86 o
  11   1   4          2.52          6.96         5.86 o
 -14   2   4          6.98          8.14         3.23 o
 -13   2   4         29.20         31.30         2.78 o
 -12   2   4         21.12         18.90         2.85 o
 -11   2   4         13.85         12.83         2.38 o
 -10   2   4         34.19         40.82         2.27 o
  -9   2   4         82.84         78.32         2.46 o
  -8   2   4        191.32        162.51         3.52 o
  -7   2   4        118.06         98.21         2.34 o
  -6   2   4          0.81          3.73         2.04 o
  -5   2   4       1259.73       1290.48         9.74 o
  -4   2   4       1931.87       1903.46        18.06 o
  -3   2   4        376.60        360.94         3.04 o
  -2   2   4       4555.29       4434.20        41.41 o
  -1   2   4        165.89        182.84         2.63 o
   0   2   4        404.44        424.42         3.50 o
   1   2   4        400.42        404.20         5.41 o
   2   2   4       1050.65       1056.61         7.26 o
   3   2   4          1.31          1.65         2.93 o
   4   2   4         95.74        101.72         3.29 o
   5   2   4        177.19        175.35         6.25 o
   6   2   4          7.82          5.44         3.40 o
   7   2   4          2.19          1.90         4.54 o
   8   2   4         62.04         54.43         4.94 o
   9   2   4         17.86         20.02         6.35 o
  10   2   4          5.38          5.86         5.74 o
  11   2   4          2.66          3.42         6.71 o
 -14   3   4          0.65          3.79         2.51 o
 -13   3   4          1.98          3.89         2.51 o
 -12   3   4          0.68          1.73         2.71 o
 -11   3   4        218.62        225.32         6.01 o
 -10   3   4         49.74         38.94         2.25 o
  -9   3   4        215.91        206.79         5.55 o
  -8   3   4          5.50          5.48         2.78 o
  -7   3   4         12.13         14.66         2.08 o
  -6   3   4        221.81        211.22         2.90 o
  -5   3   4          5.79          0.40         2.14 o
  -4   3   4        182.16        162.41         3.93 o
  -3   3   4        243.29        263.35         2.69 o
  -2   3   4       2528.04       2701.02        29.50 o
  -1   3   4        559.38        582.38         3.78 o
   0   3   4        380.35        394.92         5.19 o
   1   3   4        622.15        640.19         8.71 o
   2   3   4       1140.11       1223.95        22.78 o
   3   3   4          0.40          4.30         2.79 o
   4   3   4          3.33          3.35         2.67 o
   5   3   4         73.84         72.78         3.45 o
   6   3   4         39.68         34.37         3.62 o
   7   3   4         13.75         13.45         4.93 o
   8   3   4          1.35          3.78         6.59 o
   9   3   4          7.61          8.18         7.57 o
  10   3   4         11.53         10.62         8.42 o
 -15   4   4          7.49          6.23         6.84 o
 -14   4   4          0.29         -0.04         2.47 o
 -13   4   4          0.27          1.17         2.19 o
 -12   4   4         21.54         29.79         2.23 o
 -11   4   4        103.26        100.93         4.15 o
 -10   4   4         86.93         80.44         3.45 o
  -9   4   4         13.54         11.87         2.06 o
  -8   4   4        345.44        343.03         3.61 o
  -7   4   4          1.91          2.28         1.99 o
  -6   4   4         32.66         37.57         2.02 o
  -5   4   4         74.21        106.84         2.36 o
  -4   4   4          7.61          9.08         2.18 o
  -3   4   4         67.55         70.87         2.36 o
  -2   4   4         81.71         88.25         2.48 o
  -1   4   4        250.14        281.15         3.98 o
   0   4   4        722.87        703.08        12.49 o
   1   4   4          2.36          1.80         3.06 o
   2   4   4        857.65        855.62        15.31 o
   3   4   4          5.06          5.66         2.90 o
   4   4   4          0.51          1.19         3.14 o
   5   4   4        255.34        258.05         8.30 o
   6   4   4         11.99         11.09         3.72 o
   7   4   4         12.81         14.04         5.01 o
 -15   5   4          0.55          2.43         2.63 o
 -14   5   4         19.70         16.64         2.50 o
 -13   5   4          0.63          2.80         2.36 o
 -12   5   4          8.99         12.12         2.23 o
 -11   5   4         55.68         49.95         2.21 o
 -10   5   4        402.13        391.10         5.82 o
  -9   5   4          8.13         11.72         1.97 o
  -8   5   4        555.61        522.48         7.70 o
  -7   5   4         13.43         14.79         2.09 o
  -6   5   4        102.94         99.86         3.63 o
  -5   5   4        225.05        202.88         5.11 o
  -4   5   4         60.38         49.32         2.16 o
  -3   5   4          3.58          9.08         2.15 o
  -2   5   4        706.81        788.17         7.54 o
  -1   5   4         57.02         67.74         2.44 o
   0   5   4        203.72        221.16         3.19 o
   1   5   4        816.05        794.89        19.32 o
   2   5   4         13.21          9.62         3.21 o
   3   5   4         58.64         56.70         3.66 o
   4   5   4         28.63         30.77         3.42 o
   5   5   4         73.44         82.88         4.12 o
   6   5   4          3.46          4.98         4.26 o
   7   5   4         18.84         19.25         5.26 o
 -15   6   4          0.09          3.72         2.62 o
 -14   6   4          1.36          2.92         2.38 o
 -13   6   4          1.63          1.31         2.18 o
 -12   6   4         10.56         14.68         2.27 o
 -11   6   4          4.82          7.10         1.96 o
 -10   6   4          0.80          4.86         1.97 o
  -9   6   4          7.26          7.86         2.12 o
  -8   6   4        279.14        253.28         5.23 o
  -7   6   4          2.44          1.07         2.29 o
  -6   6   4         35.28         38.67         2.40 o
  -5   6   4        383.52        409.35         9.14 o
  -4   6   4        461.77        453.08         7.75 o
  -3   6   4        143.16        146.96         4.07 o
  -2   6   4        132.79        131.95         3.93 o
  -1   6   4        370.04        344.43         6.45 o
   0   6   4        118.50        105.10         2.89 o
   1   6   4          5.39         10.29         2.89 o
   2   6   4        330.85        318.67        10.13 o
   3   6   4         67.07         61.03         3.54 o
   4   6   4         40.09         40.79         3.48 o
   5   6   4          3.92          9.21         3.75 o
   6   6   4          8.32         11.83         4.05 o
   7   6   4          3.64          2.21         5.48 o
 -14   7   4         24.84         25.36         2.35 o
 -13   7   4         10.34         10.11         2.17 o
 -12   7   4         14.37         14.30         2.04 o
 -11   7   4         34.44         32.23         2.36 o
 -10   7   4         36.64         34.39         2.15 o
  -9   7   4        181.61        168.60         3.93 o
  -8   7   4        740.16        701.21        16.19 o
  -7   7   4         68.27         67.73         2.98 o
  -6   7   4          8.74          9.87         2.06 o
  -5   7   4         30.90         28.16         2.18 o
  -4   7   4          4.50          8.61         2.18 o
  -3   7   4        194.35        183.34         5.15 o
  -2   7   4         38.30         34.75         2.34 o
  -1   7   4         40.10         40.66         2.41 o
   0   7   4         31.85         32.90         5.17 o
   1   7   4         43.54         48.98         6.04 o
   2   7   4          0.18          1.78         2.83 o
   3   7   4         78.80         87.54         3.56 o
   4   7   4          4.42          4.83         3.22 o
   5   7   4         13.13         15.50         3.45 o
   6   7   4          1.38         -0.13         4.19 o
   7   7   4          0.15          1.54         5.95 o
 -14   8   4          1.55          2.17         2.18 o
 -13   8   4          3.47          6.79         2.22 o
 -12   8   4         29.35         29.03         2.21 o
 -11   8   4          6.69          8.14         2.07 o
 -10   8   4          1.97          0.56         2.13 o
  -9   8   4         12.94         10.46         2.55 o
  -8   8   4        207.98        217.02         4.67 o
  -7   8   4          0.53          1.09         2.10 o
  -6   8   4         36.12         35.97         2.11 o
  -5   8   4        209.74        208.77         6.29 o
  -4   8   4        120.48        108.27         3.01 o
  -3   8   4        279.50        267.71         5.48 o
  -2   8   4          4.47          6.51         2.40 o
  -1   8   4         36.26         35.35         2.70 o
   0   8   4          1.25          1.96         2.76 o
   1   8   4          9.13          8.56         3.23 o
   2   8   4          4.11          5.73         2.95 o
   3   8   4         21.59         19.38         3.45 o
   4   8   4         22.62         23.38         4.01 o
   5   8   4         44.31         46.23         4.31 o
   6   8   4          0.63          1.58         4.44 o
 -14   9   4         10.84         11.39         2.07 o
 -13   9   4         12.41         17.32         2.55 o
 -12   9   4          1.10          3.81         2.00 o
 -11   9   4         28.01         29.88         2.00 o
 -10   9   4        180.73        189.47         6.01 o
  -9   9   4         29.33         33.60         2.10 o
  -8   9   4         20.02         22.09         2.11 o
  -7   9   4        235.52        224.56         8.56 o
  -6   9   4        459.59        456.76        16.42 o
  -5   9   4        196.94        212.35         4.93 o
  -4   9   4         19.25         28.18         2.20 o
  -3   9   4          3.05          8.80         3.65 o
  -2   9   4        181.33        167.39         3.97 o
  -1   9   4        225.28        217.67         4.83 o
   0   9   4        110.87        100.44         3.39 o
   1   9   4         79.73         72.25         2.98 o
   2   9   4          9.80         11.32         3.02 o
   3   9   4          0.13          1.21         3.13 o
   4   9   4          0.03          0.08         3.49 o
   5   9   4          0.29          3.97         4.14 o
 -14  10   4          3.59          3.70         2.22 o
 -13  10   4          2.65          4.72         2.06 o
 -12  10   4          0.35          0.69         2.01 o
 -11  10   4          1.52          4.07         1.97 o
 -10  10   4         18.35         24.44         3.47 o
  -9  10   4        533.07        515.01         8.78 o
  -8  10   4         15.31         19.34         2.09 o
  -7  10   4         11.89          9.06         2.07 o
  -6  10   4        332.30        330.19        11.14 o
  -5  10   4        417.29        378.51         8.11 o
  -4  10   4          0.30          0.58         2.12 o
  -3  10   4          5.03          6.43         2.34 o
  -2  10   4         63.61         68.36         3.31 o
  -1  10   4         15.53         17.20         2.93 o
   0  10   4          0.02          0.96         3.04 o
   1  10   4          6.10          7.02         3.36 o
   2  10   4          0.40          1.66         4.58 o
   3  10   4          1.22          4.10         3.67 o
   4  10   4          0.33         -1.28         4.23 o
 -13  11   4         23.51         27.79         2.39 o
 -12  11   4         19.21         19.16         3.24 o
 -11  11   4         29.20         30.69         2.14 o
 -10  11   4          0.34          2.22         1.98 o
  -9  11   4          6.17          9.43         2.17 o
  -8  11   4          0.05          3.75         2.15 o
  -7  11   4          3.61          9.60         2.96 o
  -6  11   4         17.17         22.98         2.25 o
  -5  11   4         26.01         20.59         2.14 o
  -4  11   4         23.51         18.17         2.15 o
  -3  11   4          1.20          1.83         2.10 o
  -2  11   4          0.88          4.14         2.46 o
  -1  11   4          7.94          9.28         2.76 o
   0  11   4          5.41          7.50         3.42 o
   1  11   4          0.41          5.25         3.05 o
   2  11   4          0.52          2.81         3.23 o
 -12  12   4          1.19          1.15         2.16 o
 -11  12   4          1.67          0.86         2.02 o
 -10  12   4         30.03         28.27         2.10 o
  -9  12   4          0.61          4.90         2.06 o
  -8  12   4         32.15         31.04         2.10 o
  -7  12   4         14.26         22.42         2.89 o
  -6  12   4          0.71          3.24         2.13 o
  -5  12   4         13.75         11.98         2.22 o
  -4  12   4          3.85          4.36         2.19 o
  -3  12   4          1.25          5.61         2.62 o
  -2  12   4          0.18          2.06         3.41 o
  -1  12   4          5.10          8.72         3.11 o
   0  12   4          6.33          6.49         2.93 o
   1  12   4          3.67          4.13         3.71 o
 -11  13   4         38.73         35.76         2.31 o
 -10  13   4         10.01         14.36         2.16 o
  -9  13   4          4.38          5.43         2.03 o
  -8  13   4         11.47         11.89         2.04 o
  -7  13   4          0.08          4.67         2.25 o
  -6  13   4          3.87          2.34         2.33 o
  -5  13   4          0.28         -1.43         2.60 o
  -4  13   4          2.75          2.74         2.71 o
  -3  13   4          1.00          4.57         2.78 o
  -2  13   4          1.46          1.46         3.97 o
  -1  13   4          0.13          4.08         3.34 o
  -9  14   4          0.41          1.91         2.21 o
  -8  14   4          0.29          3.00         2.19 o
  -7  14   4          6.09          6.41         2.22 o
  -6  14   4          0.15          5.45         2.56 o
  -5  14   4          9.50         10.20         2.85 o
  -4  14   4          0.02         -1.56         2.71 o
   3 -17   5          4.14          5.03         3.37 o
   4 -17   5          3.52          8.86         3.01 o
   5 -17   5          9.66          7.22         2.63 o
   6 -17   5          0.23         -0.46         2.59 o
   7 -17   5         14.38          8.30         2.66 o
   8 -17   5          4.75          0.37         2.80 o
   0 -16   5          0.19          0.12         8.91 o
   1 -16   5          0.27          1.31         2.78 o
   2 -16   5          2.37          5.90         2.82 o
   3 -16   5          0.10          3.45         2.50 o
   4 -16   5         26.15         24.11         3.47 o
   5 -16   5          0.26          0.58         2.32 o
   6 -16   5          1.63         -0.01         2.46 o
   7 -16   5          4.60          4.23         2.39 o
   8 -16   5          0.10          4.59         2.60 o
   9 -16   5          5.21          9.14         2.56 o
  10 -16   5          1.70          2.18         2.46 o
  -1 -15   5          4.24          5.06         2.99 o
   0 -15   5          0.27          4.12         2.78 o
   1 -15   5          1.22          2.11         2.78 o
   2 -15   5          0.18          2.54         2.38 o
   3 -15   5          1.55          1.04         2.48 o
   4 -15   5         30.33         25.49         2.53 o
   5 -15   5         10.36         14.57         2.67 o
   6 -15   5          2.92          4.35         2.92 o
   7 -15   5         20.02         17.64         2.63 o
   8 -15   5          1.31          2.59         2.27 o
   9 -15   5          0.46         -2.08         2.30 o
  10 -15   5          0.93          2.40         4.10 o
  11 -15   5          0.49          3.53         2.44 o
  12 -15   5          5.03          9.77         4.27 o
  -3 -14   5          3.14          4.53         3.66 o
  -2 -14   5          0.04          3.05         4.03 o
  -1 -14   5          3.19          3.29         2.63 o
   0 -14   5         13.52         16.66         2.70 o
   1 -14   5          5.47         11.36         2.75 o
   2 -14   5          3.82          9.12         2.77 o
   3 -14   5          5.44          4.44         2.40 o
   4 -14   5          1.95          5.93         2.56 o
   5 -14   5          7.26          8.10         2.27 o
   6 -14   5         15.29         14.98         2.36 o
   7 -14   5         15.66         14.48         2.39 o
   8 -14   5          0.36          1.88         2.25 o
   9 -14   5          0.88          2.67         3.94 o
  10 -14   5          3.55          8.37         3.32 o
  11 -14   5          1.71          1.76         2.34 o
  12 -14   5          0.60          1.98         2.49 o
  -4 -13   5          3.61          2.24         3.81 o
  -3 -13   5          1.93          3.65         3.53 o
  -2 -13   5          1.21          1.82         2.97 o
  -1 -13   5         28.34         31.90         2.57 o
   0 -13   5          0.25          4.52         2.14 o
   1 -13   5         10.48          9.97         2.93 o
   2 -13   5         15.00         17.34         2.58 o
   3 -13   5          4.50          6.21         2.37 o
   4 -13   5          5.79          5.98         2.27 o
   5 -13   5          2.28          3.05         2.76 o
   6 -13   5         29.07         25.87         3.57 o
   7 -13   5          1.04          3.26         2.89 o
   8 -13   5         57.06         57.73         2.42 o
   9 -13   5         24.57         23.83         3.29 o
  10 -13   5          1.06          2.38         2.30 o
  11 -13   5          2.56          3.76         2.35 o
  12 -13   5          2.74          3.54         2.32 o
  13 -13   5          1.04          3.29         2.42 o
  -6 -12   5          2.11          3.53         4.83 o
  -5 -12   5          1.25          3.16         4.09 o
  -4 -12   5          1.14          2.64         3.66 o
  -3 -12   5          0.91          2.44         5.01 o
  -2 -12   5         31.23         28.15         2.86 o
  -1 -12   5         31.12         26.19         2.52 o
   0 -12   5         89.94         84.77         3.15 o
   1 -12   5         16.26         10.15         2.39 o
   2 -12   5         35.25         31.72         2.63 o
   3 -12   5          1.04          1.91         2.35 o
   4 -12   5         18.90         15.33         2.26 o
   5 -12   5          4.45          7.24         2.80 o
   6 -12   5          3.78          4.79         2.31 o
   7 -12   5        128.38        117.06         2.73 o
   8 -12   5        100.59         97.16         3.28 o
   9 -12   5         68.26         82.11         2.58 o
  10 -12   5          7.81          8.53         2.40 o
  11 -12   5          0.25          1.05         2.37 o
  12 -12   5         19.29         16.00         2.44 o
  13 -12   5          0.13          6.33         3.23 o
  -6 -11   5          0.14          3.39         4.44 o
  -5 -11   5          0.05          1.34         3.92 o
  -4 -11   5          0.44          2.34         3.96 o
  -3 -11   5         17.51         16.02         3.56 o
  -2 -11   5          0.14          0.22         2.40 o
  -1 -11   5         33.91         29.64         2.30 o
   0 -11   5        140.40        134.04         5.18 o
   1 -11   5         22.96         23.49         2.96 o
   2 -11   5         22.38         23.97         2.78 o
   3 -11   5          1.42          1.62         2.33 o
   4 -11   5          3.17          9.70         2.40 o
   5 -11   5         56.25         76.68         5.59 o
   6 -11   5         49.69         57.32         2.98 o
   7 -11   5         85.66         78.37         2.61 o
   8 -11   5         64.00         61.99         2.44 o
   9 -11   5         77.95         85.98         2.55 o
  10 -11   5         10.11         12.20         2.39 o
  11 -11   5          1.74          7.55         2.96 o
  12 -11   5          2.57          0.78         3.14 o
  13 -11   5          4.07          5.77         2.44 o
  -6 -10   5         11.62         10.34         4.35 o
  -5 -10   5         54.49         51.96         3.88 o
  -4 -10   5          6.13         10.52         3.28 o
  -3 -10   5        175.97        184.11         4.23 o
  -2 -10   5         13.77          4.47         2.80 o
  -1 -10   5         30.73         27.43         2.58 o
   0 -10   5         88.11        102.63         7.39 o
   1 -10   5          1.84          1.43         3.10 o
   2 -10   5         14.01         15.49         2.51 o
   3 -10   5        238.59        240.80         6.08 o
   4 -10   5        159.28        145.93         2.68 o
   5 -10   5         14.41         13.37         2.51 o
   6 -10   5          3.37          1.02         2.57 o
   7 -10   5        115.00        114.58         2.77 o
   8 -10   5         78.22         82.47         2.73 o
   9 -10   5          0.29         -0.54         4.85 o
  10 -10   5          7.47          9.20         2.38 o
  11 -10   5          0.36          4.10         5.01 o
  12 -10   5          1.68         -1.17         2.47 o
  13 -10   5          8.20          6.07         2.70 o
  14 -10   5          2.50          6.12         2.64 o
  -7  -9   5          0.76         -0.37        10.01 o
  -6  -9   5         10.82         11.07         3.70 o
  -5  -9   5         57.74         57.79         3.48 o
  -4  -9   5        158.76        144.14         4.64 o
  -3  -9   5         41.44         44.41         3.01 o
  -2  -9   5        250.24        251.62        10.01 o
  -1  -9   5        596.75        606.88        19.10 o
   0  -9   5          1.36          4.33         3.02 o
   1  -9   5        102.12         90.96         5.62 o
   2  -9   5        171.51        181.54         3.19 o
   3  -9   5         15.78         15.92         2.43 o
   4  -9   5        539.08        556.29         3.73 o
   5  -9   5        290.90        334.71         7.72 o
   6  -9   5         87.75         86.55         2.68 o
   7  -9   5          0.13          1.15         2.44 o
   8  -9   5          3.75          5.69         2.34 o
   9  -9   5          3.26          4.94         2.25 o
  10  -9   5          2.20         -0.55         2.89 o
  11  -9   5         52.37         47.78         2.92 o
  12  -9   5         35.64         27.52         2.72 o
  13  -9   5          4.85          2.65         2.51 o
  14  -9   5          1.89         -3.43         3.31 o
  -9  -8   5          0.02          2.32         8.06 o
  -8  -8   5          0.85          2.32         7.32 o
  -7  -8   5          0.10          2.44         6.47 o
  -6  -8   5          4.44          4.87         3.33 o
  -5  -8   5        360.50        347.35         9.42 o
  -4  -8   5        117.43        116.39         3.41 o
  -3  -8   5          3.31          5.17         2.63 o
  -2  -8   5        105.40        111.04         5.74 o
  -1  -8   5         68.96         69.69         3.09 o
   0  -8   5         44.49         39.13         3.39 o
   1  -8   5         25.94         20.97         3.04 o
   2  -8   5         19.31         18.36         2.67 o
   3  -8   5        290.46        287.97         3.97 o
   4  -8   5         32.17         36.61         2.36 o
   5  -8   5         35.23         32.13         2.31 o
   6  -8   5         18.66         20.83         2.29 o
   7  -8   5          0.74          2.88         2.28 o
   8  -8   5          5.28          7.87         2.29 o
   9  -8   5         11.27         10.30         2.98 o
  10  -8   5         10.40         13.15         2.39 o
  11  -8   5         16.39         14.16         2.81 o
  12  -8   5         11.67          5.00         2.34 o
  13  -8   5          0.08          1.13         2.65 o
  14  -8   5          1.76         -2.11         3.21 o
 -10  -7   5          0.94         -0.61         7.08 o
  -9  -7   5          0.31         -1.22         5.98 o
  -8  -7   5          0.39          1.71         5.98 o
  -7  -7   5         10.59         10.13         5.74 o
  -6  -7   5         11.79         11.69         3.45 o
  -5  -7   5          2.29          1.23         3.07 o
  -4  -7   5         54.07         60.96         3.02 o
  -3  -7   5         69.26         76.93         2.78 o
  -2  -7   5          3.58          2.88         2.25 o
  -1  -7   5        147.02        142.22         4.76 o
   0  -7   5         72.32         87.64         3.35 o
   1  -7   5        164.28        182.33         3.65 o
   2  -7   5       1505.84       1606.28         9.58 o
   3  -7   5        497.86        541.97         4.34 o
   4  -7   5          2.34          4.33         2.44 o
   5  -7   5        111.87        115.43         6.15 o
   6  -7   5         11.37         10.29         2.24 o
   7  -7   5         68.62         77.69         6.71 o
   8  -7   5         16.66         16.36         2.25 o
   9  -7   5         20.81         22.47         2.62 o
  10  -7   5          1.30          4.19         2.84 o
  11  -7   5          1.30          1.77         2.57 o
  12  -7   5         17.44         11.80         2.72 o
  13  -7   5         10.55          5.78         2.81 o
  14  -7   5          0.60          4.92         3.29 o
 -11  -6   5          0.51          1.95         6.47 o
 -10  -6   5          0.92          5.74         6.10 o
  -9  -6   5          4.76          7.81         5.98 o
  -8  -6   5         46.43         45.41         6.23 o
  -7  -6   5         46.51         46.39         6.10 o
  -6  -6   5         28.50         31.66         3.55 o
  -5  -6   5          0.14         -0.23         2.83 o
  -4  -6   5          7.13         12.56         2.87 o
  -3  -6   5        198.08        210.85         3.53 o
  -2  -6   5        141.03        121.51         2.81 o
  -1  -6   5         75.36         81.79         2.97 o
   0  -6   5         61.04         68.37         3.06 o
   1  -6   5         21.80         18.92         5.01 o
   2  -6   5       1466.68       1498.47         8.79 o
   3  -6   5        560.54        540.55         6.10 o
   4  -6   5        247.07        280.16         5.13 o
   5  -6   5         33.49         36.40         3.22 o
   6  -6   5        327.55        324.64         7.24 o
   7  -6   5          0.09          4.36         2.48 o
   8  -6   5        146.98        151.13         3.28 o
   9  -6   5         40.00         35.40         2.49 o
  10  -6   5         97.71         93.23         3.35 o
  11  -6   5          0.61          1.84         2.66 o
  12  -6   5         40.47         32.62         2.84 o
  13  -6   5          0.43          3.76         2.91 o
 -11  -5   5          1.77          3.36         3.87 o
 -10  -5   5          6.47          9.21         3.51 o
  -9  -5   5          2.20          5.48         3.58 o
  -8  -5   5          0.03          3.56         3.67 o
  -7  -5   5         26.07         31.26         3.23 o
  -6  -5   5         15.87         16.48         2.62 o
  -5  -5   5         10.74         11.03         2.33 o
  -4  -5   5         55.73         66.99         2.79 o
  -3  -5   5         27.91         35.57         2.29 o
  -2  -5   5          8.20         16.81         2.17 o
  -1  -5   5         97.10        122.47         2.97 o
   0  -5   5         29.38         36.74         2.93 o
   1  -5   5       2638.49       2717.04        29.54 o
   2  -5   5          1.54          3.05         2.67 o
   3  -5   5         99.57         71.52         3.30 o
   4  -5   5        509.19        505.35        25.03 o
   5  -5   5         20.80         16.55         2.33 o
   6  -5   5         25.55         29.25         2.66 o
   7  -5   5        147.79        134.38         4.63 o
   8  -5   5         19.20         24.07         2.57 o
   9  -5   5         35.98         35.88         2.74 o
  10  -5   5         27.88         24.54         2.84 o
  11  -5   5         15.05         12.84         2.70 o
  12  -5   5          3.37          5.57         3.09 o
  13  -5   5          0.87         -0.44         3.08 o
 -12  -4   5         18.85         18.89         3.80 o
 -11  -4   5          9.94         11.49         3.65 o
 -10  -4   5         50.61         50.38         3.61 o
  -9  -4   5        105.17        116.52         3.89 o
  -8  -4   5        132.89        137.96         7.57 o
  -7  -4   5         53.38         48.34         3.01 o
  -6  -4   5          0.62         -0.23         2.42 o
  -5  -4   5        197.06        220.41         2.89 o
  -4  -4   5          3.26          0.41         2.01 o
  -3  -4   5        489.62        523.25         7.55 o
  -2  -4   5        502.55        575.42         8.36 o
  -1  -4   5       3636.37       3621.53        10.27 o
   0  -4   5          3.06          6.71         3.91 o
   1  -4   5        193.05        199.95         6.41 o
   2  -4   5        189.40        183.18         3.41 o
   3  -4   5        236.94        230.54         3.62 o
   4  -4   5       1955.39       2134.63        21.00 o
   5  -4   5       1521.97       1521.97        37.42 o
   6  -4   5       1489.61       1516.81        34.49 o
   7  -4   5        510.67        507.02         8.13 o
   8  -4   5          1.89          4.60         2.64 o
   9  -4   5          1.60          1.97         2.83 o
  10  -4   5          9.80          8.75         3.00 o
  11  -4   5          0.51          2.17         2.77 o
  12  -4   5          0.63          1.91         2.90 o
  13  -4   5          0.13         -0.52         3.90 o
 -12  -3   5          9.32          8.24         3.35 o
 -11  -3   5         12.48         16.62         3.60 o
 -10  -3   5          6.73          4.82         2.98 o
  -9  -3   5        399.62        407.67        25.15 o
  -8  -3   5         19.82         18.73         3.03 o
  -7  -3   5        334.22        371.99        10.06 o
  -6  -3   5        506.66        462.99        13.60 o
  -5  -3   5        492.37        530.81         6.98 o
  -4  -3   5         12.87         17.18         1.99 o
  -3  -3   5          0.82          1.08         1.90 o
  -2  -3   5         70.31         77.72         2.42 o
  -1  -3   5         18.60         16.52         2.30 o
   0  -3   5       4954.71       4867.63        11.73 o
   1  -3   5        101.69         98.16         3.19 o
   2  -3   5         54.26         34.13         2.80 o
   3  -3   5         16.63         24.93         2.80 o
   4  -3   5        180.81        183.22         3.70 o
   5  -3   5        251.69        263.88         5.43 o
   6  -3   5         27.30         25.56         2.43 o
   7  -3   5         53.16         48.55         2.93 o
   8  -3   5         25.26         22.23         2.90 o
   9  -3   5         34.96         39.10         3.27 o
  10  -3   5          0.10          2.29         2.92 o
  11  -3   5          0.12          3.50         3.18 o
  12  -3   5          4.56          6.43         3.77 o
  13  -3   5          8.95         13.06         5.62 o
 -13  -2   5          0.04          1.78         5.68 o
 -12  -2   5         47.18         48.29         3.66 o
 -11  -2   5         26.12         26.73         5.86 o
 -10  -2   5         41.67         52.96         3.09 o
  -9  -2   5         93.58         89.60        12.27 o
  -8  -2   5        296.78        296.10         6.43 o
  -7  -2   5         63.74         72.52         2.31 o
  -6  -2   5        122.17        134.62         2.56 o
  -5  -2   5       1314.87       1306.15         8.86 o
  -4  -2   5       1302.48       1299.28         9.52 o
  -3  -2   5       1118.39       1079.41         8.53 o
  -2  -2   5          5.12          3.44         1.86 o
  -1  -2   5       3575.94       3721.78        20.25 o
   0  -2   5          4.62          4.88         2.76 o
   1  -2   5       1251.03       1164.42         6.34 o
   2  -2   5        690.01        684.56         5.22 o
   3  -2   5       1814.16       1899.03         7.90 o
   4  -2   5        356.63        399.50         4.39 o
   5  -2   5          0.14          5.30         3.09 o
   6  -2   5        244.30        225.15         6.87 o
   7  -2   5         20.04         15.45         2.70 o
   8  -2   5         42.70         36.97         2.74 o
   9  -2   5          9.60          8.83         2.96 o
  10  -2   5          0.02          3.01         3.21 o
  11  -2   5          2.42          2.35         3.28 o
  12  -2   5          0.09         -5.13         5.25 o
 -13  -1   5          0.90          5.90         3.19 o
 -12  -1   5         12.08         12.71         3.45 o
 -11  -1   5          0.07         -1.11         3.25 o
 -10  -1   5         20.55         19.68         3.13 o
  -9  -1   5        187.49        210.10         6.89 o
  -8  -1   5          5.35          9.00         2.22 o
  -7  -1   5        226.57        247.65         3.63 o
  -6  -1   5         32.77         29.70         2.23 o
  -5  -1   5         38.50         39.50         2.38 o
  -4  -1   5       1483.87       1617.61         7.52 o
  -3  -1   5        906.20        936.40         6.73 o
  -2  -1   5        235.28        275.99         2.70 o
  -1  -1   5       1250.85       1252.11         7.51 o
   0  -1   5        254.50        223.80         3.15 o
   1  -1   5       1685.32       1666.57        24.35 o
   2  -1   5          2.51          1.83         2.55 o
   3  -1   5        389.19        329.79         4.17 o
   4  -1   5        394.17        391.21         4.44 o
   5  -1   5          0.31          2.83         2.40 o
   6  -1   5        154.35        138.61         5.22 o
   7  -1   5          3.82          3.29         2.74 o
   8  -1   5         20.26         19.53         2.91 o
   9  -1   5          0.28          0.26         3.21 o
  10  -1   5          1.49          3.71         3.61 o
  11  -1   5          5.93          5.62         5.37 o
  12  -1   5          0.04          3.42         5.25 o
 -14   0   5          0.45          0.50         3.83 o
 -13   0   5          0.09          5.06         3.49 o
 -12   0   5          2.81          0.00         2.76 o
 -11   0   5          6.47          7.95         2.75 o
 -10   0   5          1.07          4.27         2.35 o
  -9   0   5         14.19         12.50         2.23 o
  -8   0   5          3.06          2.81         2.13 o
  -7   0   5         19.96         16.70         2.14 o
  -6   0   5         46.03         52.14         2.16 o
  -5   0   5       3934.63       4108.24        15.59 o
  -4   0   5         30.14         25.16         2.14 o
  -3   0   5        512.40        553.85         4.16 o
  -2   0   5        143.88        128.66         2.35 o
  -1   0   5        162.43        162.83         2.51 o
   0   0   5        783.71        763.20         4.38 o
   1   0   5        363.05        334.57         3.43 o
   2   0   5         30.34         34.73         2.68 o
   3   0   5         32.91         20.08         3.10 o
   4   0   5         16.78         18.61         2.57 o
   5   0   5         53.94         55.16         3.34 o
   6   0   5         36.36         44.97         2.94 o
   7   0   5         36.85         44.52         3.24 o
   8   0   5         41.08         35.74         4.54 o
   9   0   5          5.10          3.13         3.82 o
  10   0   5         28.07         25.39         5.25 o
  11   0   5          0.04          0.61         5.13 o
 -14   1   5          0.36          0.14         2.88 o
 -13   1   5          4.84          5.44         2.83 o
 -12   1   5          6.69          8.00         2.51 o
 -11   1   5          7.61          9.96         2.37 o
 -10   1   5         52.32         48.35         2.41 o
  -9   1   5        102.81         98.25         2.37 o
  -8   1   5        871.19        856.04        18.75 o
  -7   1   5        118.12        110.66         2.68 o
  -6   1   5          0.66          5.81         2.07 o
  -5   1   5        336.51        312.43         5.80 o
  -4   1   5       1947.97       2039.50        18.34 o
  -3   1   5        505.10        463.84         4.68 o
  -2   1   5        289.59        307.75         2.70 o
  -1   1   5          0.98          1.43         2.09 o
   0   1   5        612.00        611.50         4.57 o
   1   1   5        677.03        664.55         4.37 o
   2   1   5       1805.34       1742.00         6.21 o
   3   1   5         26.50         18.39         2.66 o
   4   1   5        482.26        518.74         5.00 o
   5   1   5          3.75          1.26         2.93 o
   6   1   5        158.77        157.14         6.29 o
   7   1   5          0.85          2.91         4.22 o
   8   1   5         30.00         30.40         3.73 o
   9   1   5          4.39          5.44         4.15 o
  10   1   5          0.33          4.03         5.13 o
  11   1   5          1.71          6.23         6.10 o
 -14   2   5          1.36          0.00         2.82 o
 -13   2   5          2.79          6.64         2.47 o
 -12   2   5          6.97          6.65         2.63 o
 -11   2   5         64.52         71.90         2.32 o
 -10   2   5         28.12         31.55         2.14 o
  -9   2   5         68.29         65.53         2.47 o
  -8   2   5        424.52        408.76         9.67 o
  -7   2   5        545.78        529.25        10.50 o
  -6   2   5         76.03         56.42         2.07 o
  -5   2   5        484.31        469.66         8.63 o
  -4   2   5         17.33         13.62         2.16 o
  -3   2   5        555.70        491.61         6.20 o
  -2   2   5         48.65         65.18         2.07 o
  -1   2   5        273.76        264.20         2.71 o
   0   2   5       1827.88       1818.25        16.64 o
   1   2   5       1014.12       1118.26         8.33 o
   2   2   5        279.04        250.54         3.18 o
   3   2   5         26.46         32.50         2.60 o
   4   2   5         81.50         81.77         3.07 o
   5   2   5        508.78        518.78        20.71 o
   6   2   5         13.96         16.48         3.10 o
   7   2   5          0.02          2.13         3.16 o
   8   2   5          0.35          1.05         3.89 o
   9   2   5          0.72          2.56         6.35 o
  10   2   5          1.06          2.44         6.59 o
 -14   3   5         23.48         23.07         2.68 o
 -13   3   5         16.75         16.03         2.29 o
 -12   3   5         12.62         10.08         2.20 o
 -11   3   5        128.38        117.47         2.84 o
 -10   3   5         86.87         85.56         2.61 o
  -9   3   5        166.47        169.97         3.60 o
  -8   3   5         48.75         55.24         2.14 o
  -7   3   5          8.52          5.19         2.26 o
  -6   3   5         58.06         59.37         2.12 o
  -5   3   5        212.97        212.15         4.64 o
  -4   3   5        524.55        575.59         8.46 o
  -3   3   5         88.15         90.57         2.25 o
  -2   3   5        104.44        100.40         2.34 o
  -1   3   5        148.88        165.79         2.44 o
   0   3   5        682.04        697.68        15.04 o
   1   3   5         76.21         86.39         2.63 o
   2   3   5        115.25        101.32         3.02 o
   3   3   5          8.87          8.73         2.30 o
   4   3   5         69.10         67.76         2.82 o
   5   3   5         65.42         63.71         2.95 o
   6   3   5          0.42          0.37         2.73 o
   7   3   5         30.72         36.03         3.41 o
   8   3   5          7.30          9.14         3.83 o
   9   3   5          5.29          4.51         5.65 o
 -14   4   5         10.49         15.12         2.31 o
 -13   4   5          0.34          3.25         2.40 o
 -12   4   5        131.49        133.21         3.85 o
 -11   4   5        152.74        160.23         3.81 o
 -10   4   5        130.73        121.20         3.79 o
  -9   4   5         44.84         48.78         2.10 o
  -8   4   5         33.53         35.99         2.14 o
  -7   4   5        520.82        477.59         7.79 o
  -6   4   5         16.63         12.56         2.22 o
  -5   4   5        142.58        159.90         3.29 o
  -4   4   5        386.18        418.80         6.21 o
  -3   4   5        121.72        130.91         2.53 o
  -2   4   5        347.58        329.49         3.44 o
  -1   4   5         17.10         18.71         2.13 o
   0   4   5         26.11         32.85         2.47 o
   1   4   5        231.47        239.40         4.34 o
   2   4   5         45.08         35.16         2.76 o
   3   4   5        171.49        169.98         4.99 o
   4   4   5         27.16         27.54         2.95 o
   5   4   5         12.87         19.44         3.23 o
   6   4   5         59.73         52.05         4.03 o
   7   4   5         57.34         60.21         5.17 o
   8   4   5          2.33          2.99         6.98 o
 -14   5   5          0.34          4.02         2.29 o
 -13   5   5         11.08         14.69         2.27 o
 -12   5   5         26.59         23.67         2.25 o
 -11   5   5         27.94         28.42         2.19 o
 -10   5   5          2.25          7.89         2.14 o
  -9   5   5         37.28         38.67         3.23 o
  -8   5   5        281.31        260.35         4.25 o
  -7   5   5        204.32        221.77         2.50 o
  -6   5   5         16.00         15.80         2.05 o
  -5   5   5        688.36        676.23        11.91 o
  -4   5   5        814.82        797.40        14.13 o
  -3   5   5         26.69         30.58         2.29 o
  -2   5   5         34.65         38.29         1.89 o
  -1   5   5          1.01          1.61         2.03 o
   0   5   5         60.35         53.04         2.81 o
   1   5   5        197.34        212.32         7.32 o
   2   5   5         32.80         35.17         3.15 o
   3   5   5        151.71        138.51         5.37 o
   4   5   5         60.28         57.13         3.60 o
   5   5   5          1.82          2.25         4.09 o
   6   5   5          0.26          0.63         4.13 o
   7   5   5          2.89          4.18         4.44 o
 -14   6   5         50.88         47.68         2.61 o
 -13   6   5         78.66         85.85         2.41 o
 -12   6   5         13.94         14.34         2.14 o
 -11   6   5          8.81         15.84         2.51 o
 -10   6   5         95.73         86.25         3.31 o
  -9   6   5        386.62        373.19        11.00 o
  -8   6   5        396.62        388.08         7.19 o
  -7   6   5        102.43         88.81         3.77 o
  -6   6   5         35.10         31.94         2.17 o
  -5   6   5          1.28          2.63         2.07 o
  -4   6   5        124.16        116.75         2.27 o
  -3   6   5          0.58          1.58         2.08 o
  -2   6   5         63.28         59.20         2.28 o
  -1   6   5         72.49         66.44         2.38 o
   0   6   5         16.39         19.03         2.72 o
   1   6   5        187.06        165.31         5.87 o
   2   6   5         17.18         19.45         3.30 o
   3   6   5         11.38         15.49         3.23 o
   4   6   5         28.54         28.55         3.60 o
   5   6   5         19.71         23.89         3.87 o
   6   6   5          1.48          1.43         3.92 o
   7   6   5          1.40          2.08         5.00 o
 -14   7   5         15.87         19.89         2.37 o
 -13   7   5          5.49          3.74         2.18 o
 -12   7   5          8.13         11.57         2.14 o
 -11   7   5         47.73         39.80         2.07 o
 -10   7   5          8.17          9.90         2.02 o
  -9   7   5          5.86          8.54         2.03 o
  -8   7   5         56.06         51.96         2.10 o
  -7   7   5          0.13          4.50         2.34 o
  -6   7   5         21.51         25.49         2.82 o
  -5   7   5        104.50        102.83         4.35 o
  -4   7   5         11.53         15.28         2.09 o
  -3   7   5         55.62         55.08         2.35 o
  -2   7   5        135.65        130.04         6.31 o
  -1   7   5        224.19        210.55         4.85 o
   0   7   5          3.31          2.75         2.77 o
   1   7   5         12.29         10.34         2.96 o
   2   7   5         65.17         66.75         6.29 o
   3   7   5         33.77         30.93         3.44 o
   4   7   5          0.01         -2.89         3.32 o
   5   7   5          2.19          4.09         3.66 o
   6   7   5          6.44          8.84         4.14 o
 -14   8   5         21.70         21.05         2.10 o
 -13   8   5          0.47         -0.37         2.05 o
 -12   8   5          0.16          0.55         2.03 o
 -11   8   5         23.05         27.14         2.20 o
 -10   8   5        237.96        240.66         5.27 o
  -9   8   5         31.20         34.40         2.08 o
  -8   8   5          0.04          0.31         2.04 o
  -7   8   5        214.63        211.41         3.98 o
  -6   8   5        550.59        520.46         8.62 o
  -5   8   5        220.34        218.64         5.52 o
  -4   8   5        315.70        284.25         9.59 o
  -3   8   5        480.89        458.98        13.34 o
  -2   8   5        168.72        159.90         4.37 o
  -1   8   5        115.99        111.32         2.63 o
   0   8   5          0.29          0.29         2.67 o
   1   8   5         24.62         22.48         3.01 o
   2   8   5         19.37         16.44         3.44 o
   3   8   5          4.14          7.75         3.36 o
   4   8   5          1.34          5.80         3.73 o
   5   8   5          1.51          6.19         3.62 o
 -14   9   5         31.57         34.49         2.30 o
 -13   9   5          0.19          2.53         2.25 o
 -12   9   5          5.69          9.07         2.33 o
 -11   9   5          0.05          3.55         2.41 o
 -10   9   5         77.74         72.07         2.12 o
  -9   9   5         84.66         85.38         2.16 o
  -8   9   5         56.64         57.12         2.06 o
  -7   9   5          0.92          2.51         1.92 o
  -6   9   5          3.60          5.59         2.02 o
  -5   9   5        105.55         97.49         2.82 o
  -4   9   5          2.06          4.45         2.10 o
  -3   9   5          9.31         12.46         2.30 o
  -2   9   5          3.45          5.29         2.28 o
  -1   9   5          2.40          6.08         2.53 o
   0   9   5          7.63          9.53         3.32 o
   1   9   5          0.06          4.62         3.28 o
   2   9   5         28.38         27.19         3.51 o
   3   9   5          0.86          2.51         3.49 o
   4   9   5          1.11          5.70         3.58 o
 -13  10   5          0.27          3.77         2.33 o
 -12  10   5         25.22         23.89         2.77 o
 -11  10   5          1.23          6.12         2.17 o
 -10  10   5          4.36          3.90         2.55 o
  -9  10   5         27.20         34.47         2.40 o
  -8  10   5         19.55         18.31         2.13 o
  -7  10   5         35.60         34.91         2.15 o
  -6  10   5         83.53         84.17         3.82 o
  -5  10   5         49.38         48.36         2.17 o
  -4  10   5          0.04          1.30         2.26 o
  -3  10   5          0.52          3.55         2.13 o
  -2  10   5         20.71         18.76         2.23 o
  -1  10   5          2.12          5.95         3.36 o
   0  10   5          2.68          2.54         2.72 o
   1  10   5          7.96         14.89         4.52 o
   2  10   5          1.09          3.83         3.13 o
   3  10   5          0.02          2.70         3.62 o
 -13  11   5          1.17          1.86         2.24 o
 -12  11   5          3.45          5.01         2.25 o
 -11  11   5          1.05          1.91         2.22 o
 -10  11   5          0.76          1.69         2.02 o
  -9  11   5          0.53          1.76         2.13 o
  -8  11   5         14.41         18.74         1.95 o
  -7  11   5         30.43         26.30         2.19 o
  -6  11   5          0.54          6.08         2.75 o
  -5  11   5         10.73         13.18         2.18 o
  -4  11   5         47.25         46.95         2.31 o
  -3  11   5          0.55          2.12         2.19 o
  -2  11   5          0.22          2.87         2.50 o
  -1  11   5          0.07         -0.38         3.08 o
   0  11   5          0.24         -2.41         3.11 o
   1  11   5          4.07          8.22         3.54 o
 -12  12   5          9.08          8.24         2.27 o
 -11  12   5          0.89          4.83         2.19 o
 -10  12   5          0.33          1.39         2.06 o
  -9  12   5         14.54         15.78         2.10 o
  -8  12   5         12.39         16.03         2.03 o
  -7  12   5          0.44          3.90         2.42 o
  -6  12   5          1.41          1.67         2.18 o
  -5  12   5         34.74         30.07         2.24 o
  -4  12   5         16.62         17.61         2.27 o
  -3  12   5          2.62          5.71         2.93 o
  -2  12   5         18.52         27.30         9.52 o
  -1  12   5          0.54         -1.27         3.06 o
   0  12   5          0.10          1.00         3.31 o
 -10  13   5          6.76          6.19         2.25 o
  -9  13   5          7.99          8.13         2.16 o
  -8  13   5          8.77         11.37         2.18 o
  -7  13   5          0.05          1.59         2.37 o
  -6  13   5          4.83          7.45         2.41 o
  -5  13   5          0.45          1.74         2.26 o
  -4  13   5          0.02          0.83         2.64 o
  -3  13   5          0.13          1.18         2.79 o
   3 -17   6          6.00          6.27         2.84 o
   4 -17   6          0.70          1.95         2.63 o
   5 -17   6          0.47          2.24         2.42 o
   6 -17   6          1.84         -1.35         2.50 o
   7 -17   6          4.76          4.23         2.42 o
   8 -17   6          1.99          5.46         2.59 o
   0 -16   6          0.17          2.44         2.94 o
   1 -16   6          3.54          3.36         2.38 o
   2 -16   6          3.09          5.31         2.65 o
   3 -16   6          1.58         -0.19         4.30 o
   4 -16   6          1.13          3.94         2.49 o
   5 -16   6          4.46          4.17         2.73 o
   6 -16   6          0.11          6.01         2.63 o
   7 -16   6          5.49          4.71         2.63 o
   8 -16   6          1.52          0.88         4.28 o
   9 -16   6         14.82         10.29         2.39 o
  10 -16   6          8.28          7.38         3.38 o
  -2 -15   6          0.11          0.11         3.34 o
  -1 -15   6          1.54          5.20         3.28 o
   0 -15   6          5.85          5.23         2.66 o
   1 -15   6          0.34         -0.70         2.46 o
   2 -15   6          2.30          3.62         2.43 o
   3 -15   6          4.63          8.52         2.62 o
   4 -15   6         24.61         21.20         2.39 o
   5 -15   6          0.10          0.83         2.46 o
   6 -15   6         20.22         17.01         2.81 o
   7 -15   6          4.99          3.44         2.40 o
   8 -15   6         35.87         31.57         2.55 o
   9 -15   6          1.56          5.43         2.43 o
  10 -15   6          0.39          0.86         2.39 o
  11 -15   6          0.36          5.06         2.39 o
  -3 -14   6          1.07          3.14         3.28 o
  -2 -14   6          0.42          2.23         2.94 o
  -1 -14   6         40.93         42.25         3.66 o
   0 -14   6         35.85         32.98         2.61 o
   1 -14   6          0.88          1.64         2.62 o
   2 -14   6          1.06          4.64         2.50 o
   3 -14   6         20.40         17.03         2.32 o
   4 -14   6          6.44          3.85         2.62 o
   5 -14   6         10.69         10.94         2.38 o
   6 -14   6          1.96          4.00         2.22 o
   7 -14   6          4.48          5.98         2.35 o
   8 -14   6          8.01          9.75         2.43 o
   9 -14   6          7.06          6.93         3.56 o
  10 -14   6          0.90          1.76         3.15 o
  11 -14   6          0.33          0.57         2.36 o
  12 -14   6          0.38          3.86         2.44 o
  -5 -13   6          0.99         -0.94         4.27 o
  -4 -13   6          0.54          3.39         3.58 o
  -3 -13   6          1.82          3.60         3.02 o
  -2 -13   6         35.05         31.12         3.49 o
  -1 -13   6          1.19          1.14         2.25 o
   0 -13   6          1.40         -0.08         2.62 o
   1 -13   6         10.34         10.75         2.41 o
   2 -13   6          1.91          0.88         2.50 o
   3 -13   6         47.71         45.93         3.03 o
   4 -13   6         19.52         23.23         2.85 o
   5 -13   6          5.46          4.59         2.24 o
   6 -13   6         15.01         16.11         2.19 o
   7 -13   6          0.10          1.57         2.19 o
   8 -13   6         15.49         16.54         2.32 o
   9 -13   6          6.79          5.56         2.62 o
  10 -13   6         27.31         27.53         2.37 o
  11 -13   6         17.52         17.41         2.37 o
  12 -13   6          4.73          5.12         2.93 o
  13 -13   6          2.16          4.04         3.75 o
  -6 -12   6          6.23          5.98         4.74 o
  -5 -12   6          0.19          0.01         3.83 o
  -4 -12   6          1.61          1.23         2.97 o
  -3 -12   6          0.18          1.05         2.64 o
  -2 -12   6         35.08         35.88         3.23 o
  -1 -12   6          0.80         -0.18         2.23 o
   0 -12   6          3.06          2.35         2.57 o
   1 -12   6        164.91        155.43         3.04 o
   2 -12   6         26.33         28.24         2.48 o
   3 -12   6          3.20          9.80         2.57 o
   4 -12   6          1.80          2.86         2.50 o
   5 -12   6          2.45          6.51         2.37 o
   6 -12   6         32.64         30.60         2.32 o
   7 -12   6         25.25         30.87         2.39 o
   8 -12   6          0.86          1.05         4.30 o
   9 -12   6         11.42         13.37         2.47 o
  10 -12   6          3.96         10.17         3.89 o
  11 -12   6          6.14          8.95         2.25 o
  12 -12   6          1.73          2.15         3.42 o
  13 -12   6          5.76          4.34         2.60 o
  -7 -11   6          0.00         -0.31         6.82 o
  -6 -11   6          3.23          2.28         4.27 o
  -5 -11   6          0.42          3.54         3.15 o
  -4 -11   6         62.11         57.32         6.75 o
  -3 -11   6         10.56         13.15         2.71 o
  -2 -11   6         26.13         30.97         2.78 o
  -1 -11   6         15.60         25.93         3.72 o
   0 -11   6          9.30          9.16         3.04 o
   1 -11   6        543.94        520.67        17.27 o
   2 -11   6        422.86        437.60         7.33 o
   3 -11   6         58.52         60.09         2.69 o
   4 -11   6          7.27         12.04         2.75 o
   5 -11   6         29.50         31.84         2.36 o
   6 -11   6          0.07          1.79         3.32 o
   7 -11   6         71.58         69.76         5.08 o
   8 -11   6         20.19         17.48         2.84 o
   9 -11   6          0.47          0.48         2.18 o
  10 -11   6         49.26         48.34         2.56 o
  11 -11   6          6.82          3.69         4.27 o
  12 -11   6          0.27          0.88         2.67 o
  13 -11   6          0.41          2.10         2.51 o
  -7 -10   6          1.60          2.64         5.09 o
  -6 -10   6          4.66          6.19         3.76 o
  -5 -10   6         32.89         32.44         3.40 o
  -4 -10   6         39.89         41.19         2.99 o
  -3 -10   6         33.97         33.46         2.85 o
  -2 -10   6        511.70        491.28        15.53 o
  -1 -10   6        266.11        262.42         4.23 o
   0 -10   6          0.47          3.06         2.67 o
   1 -10   6          8.97          7.23         2.76 o
   2 -10   6        141.92        130.51         6.65 o
   3 -10   6        188.87        194.69         2.93 o
   4 -10   6          0.01          3.81         2.35 o
   5 -10   6          8.10          9.62         2.46 o
   6 -10   6        135.70        122.65         2.66 o
   7 -10   6         47.59         46.34         2.40 o
   8 -10   6          0.22         -0.70         2.39 o
   9 -10   6          2.73         10.86         2.85 o
  10 -10   6         36.74         42.12         2.93 o
  11 -10   6          8.97          4.38         2.30 o
  12 -10   6          4.38          1.98         2.46 o
  13 -10   6          3.11          0.41         2.54 o
  -9  -9   6          2.66          4.76         9.03 o
  -8  -9   6          0.64         -0.61         7.32 o
  -7  -9   6          5.98          7.02         4.24 o
  -6  -9   6          8.03          8.09         3.44 o
  -5  -9   6          0.40         -0.75         2.84 o
  -4  -9   6          9.69          8.29         2.78 o
  -3  -9   6          0.23          0.12         2.78 o
  -2  -9   6          6.11          2.66         2.41 o
  -1  -9   6         48.39         52.70         3.06 o
   0  -9   6         16.31         17.09         4.03 o
   1  -9   6         10.56         15.03         2.99 o
   2  -9   6         49.12         45.02         3.01 o
   3  -9   6          0.67          0.53         2.87 o
   4  -9   6          2.84          3.20         2.32 o
   5  -9   6         16.18         14.68         2.43 o
   6  -9   6         11.79         13.42         2.25 o
   7  -9   6          4.49          1.04         2.43 o
   8  -9   6        106.21        101.84         3.48 o
   9  -9   6         54.66         60.43         2.49 o
  10  -9   6          5.94          5.31         2.42 o
  11  -9   6          8.17          9.03         2.42 o
  12  -9   6          0.50          3.72         2.59 o
  13  -9   6          0.83          3.53         2.74 o
  -9  -8   6          2.70          3.05         6.96 o
  -8  -8   6          1.18          2.81         6.59 o
  -7  -8   6          2.59          4.10         3.86 o
  -6  -8   6          0.66          1.89         3.10 o
  -5  -8   6         16.12         14.97         2.86 o
  -4  -8   6         20.82         21.49         2.76 o
  -3  -8   6         68.78         63.25         3.62 o
  -2  -8   6          6.57         10.05         2.27 o
  -1  -8   6          4.12          5.44         2.03 o
   0  -8   6        287.56        313.73         5.13 o
   1  -8   6        280.47        273.81         4.88 o
   2  -8   6        113.97        142.90         4.46 o
   3  -8   6         14.82         20.67         2.50 o
   4  -8   6        105.16        100.06         2.84 o
   5  -8   6        169.40        180.62         3.35 o
   6  -8   6          3.54          3.06         3.18 o
   7  -8   6          0.70         -1.13         2.88 o
   8  -8   6         79.82         97.73         2.65 o
   9  -8   6         46.17         41.75         2.25 o
  10  -8   6          8.94          8.50         2.42 o
  11  -8   6         14.40         13.51         2.23 o
  12  -8   6          0.12          4.50         3.28 o
  13  -8   6          1.03         -2.06         3.31 o
 -10  -7   6         13.42         15.63         6.35 o
  -9  -7   6          0.37          1.34         5.25 o
  -8  -7   6          4.81         -0.12         5.86 o
  -7  -7   6          0.58          1.97         3.51 o
  -6  -7   6          6.31          5.52         2.96 o
  -5  -7   6          1.58          1.94         2.54 o
  -4  -7   6         90.60         96.25         2.96 o
  -3  -7   6          4.48          4.55         2.26 o
  -2  -7   6          2.72          4.46         2.02 o
  -1  -7   6          0.10         -0.22         2.57 o
   0  -7   6        221.70        229.39         3.61 o
   1  -7   6         11.93         12.92         2.61 o
   2  -7   6          2.32          5.70         2.57 o
   3  -7   6        908.11        940.21         4.92 o
   4  -7   6          6.79          8.14         2.54 o
   5  -7   6        652.91        724.35        12.96 o
   6  -7   6         67.31         70.47         2.67 o
   7  -7   6          8.94         10.60         2.22 o
   8  -7   6         79.65         73.74         2.75 o
   9  -7   6         18.74         19.17         2.60 o
  10  -7   6          9.44          9.07         2.27 o
  11  -7   6          5.73          7.76         2.61 o
  12  -7   6          5.31          3.25         3.00 o
  13  -7   6          3.47          5.37         2.98 o
 -11  -6   6          0.24         -2.56         5.49 o
 -10  -6   6         17.48         12.82         5.49 o
  -9  -6   6          0.55          0.24         5.13 o
  -8  -6   6          2.91          2.69         5.13 o
  -7  -6   6          4.90          6.25         3.51 o
  -6  -6   6          0.35          2.10         2.99 o
  -5  -6   6        225.40        215.78         5.94 o
  -4  -6   6        285.91        280.71         3.44 o
  -3  -6   6         49.95         38.80         2.49 o
  -2  -6   6         75.15         79.53         2.51 o
  -1  -6   6         59.12         70.47         2.30 o
   0  -6   6        286.57        242.68         6.90 o
   1  -6   6        412.12        410.90        16.17 o
   2  -6   6        117.97        100.33         3.11 o
   3  -6   6       1574.83       1692.56         9.58 o
   4  -6   6         23.76         21.63         4.94 o
   5  -6   6          0.40          2.52         2.81 o
   6  -6   6        384.18        387.10         8.29 o
   7  -6   6        251.11        226.51         3.38 o
   8  -6   6        433.94        432.68         3.99 o
   9  -6   6         75.68         66.42         2.76 o
  10  -6   6          0.14          0.38         2.52 o
  11  -6   6         14.12         14.68         3.05 o
  12  -6   6         13.58          9.63         2.69 o
  13  -6   6          2.70          5.99         3.02 o
 -11  -5   6          1.28         -0.22         3.58 o
 -10  -5   6          0.39         -1.31         3.53 o
  -9  -5   6         13.06         16.04         3.53 o
  -8  -5   6        500.17        514.37        24.05 o
  -7  -5   6          0.56          1.83         2.70 o
  -6  -5   6         53.39         54.64         2.47 o
  -5  -5   6          0.10         -0.01         2.23 o
  -4  -5   6         88.74         93.74         2.49 o
  -3  -5   6        219.89        215.87         3.85 o
  -2  -5   6         41.51         30.20         2.58 o
  -1  -5   6          3.08          3.99         2.43 o
   0  -5   6         32.81         28.26         2.84 o
   1  -5   6       2988.00       2834.50        60.24 o
   2  -5   6         27.75         12.91         2.90 o
   3  -5   6        599.15        670.38        10.13 o
   4  -5   6         10.73         21.03         9.64 o
   5  -5   6        123.08        103.23         3.02 o
   6  -5   6         17.75         19.28         2.28 o
   7  -5   6         28.27         30.61         2.80 o
   8  -5   6        345.64        311.51         6.65 o
   9  -5   6         85.98         76.96         2.75 o
  10  -5   6         55.39         59.94         4.20 o
  11  -5   6         11.28         14.44         2.66 o
  12  -5   6          1.24          3.27         3.13 o
  13  -5   6          0.62          1.53         3.00 o
 -12  -4   6          1.93          3.08         3.70 o
 -11  -4   6         11.20         11.84         3.53 o
 -10  -4   6         10.80         11.12         2.98 o
  -9  -4   6        366.79        331.92        14.40 o
  -8  -4   6        635.00        650.42        11.08 o
  -7  -4   6          0.43          1.76         2.50 o
  -6  -4   6        141.32        160.97         3.58 o
  -5  -4   6         48.77         48.95         2.41 o
  -4  -4   6        573.77        599.21         4.85 o
  -3  -4   6        279.65        278.21         3.09 o
  -2  -4   6          4.00         11.31         2.21 o
  -1  -4   6         67.11         85.86         2.58 o
   0  -4   6        229.91        233.43         3.41 o
   1  -4   6         32.77         37.48         2.72 o
   2  -4   6          2.80         15.09         8.24 o
   3  -4   6         17.65         21.49         3.78 o
   4  -4   6        243.37        276.55         8.85 o
   5  -4   6         36.55         34.25         2.76 o
   6  -4   6        118.00        116.05         3.15 o
   7  -4   6         43.65         38.12         2.51 o
   8  -4   6         18.75         16.40         2.67 o
   9  -4   6         55.16         58.32         3.09 o
  10  -4   6          0.01          1.95         2.71 o
  11  -4   6          0.70          3.10         3.43 o
  12  -4   6          1.17          1.68         3.30 o
  13  -4   6          3.55          5.23         3.93 o
 -12  -3   6         19.55         20.50         3.61 o
 -11  -3   6          0.56          1.00         2.75 o
 -10  -3   6         27.72         33.98         3.60 o
  -9  -3   6         69.18         66.63         2.86 o
  -8  -3   6         55.80         54.38         2.63 o
  -7  -3   6         20.06         19.56         2.26 o
  -6  -3   6        104.97         99.36         2.39 o
  -5  -3   6        241.99        229.92         3.83 o
  -4  -3   6        218.88        231.59         2.65 o
  -3  -3   6        883.63        876.82         3.85 o
  -2  -3   6        137.18        135.90         2.56 o
  -1  -3   6        761.88        677.15         6.96 o
   0  -3   6       1522.81       1568.40        15.93 o
   1  -3   6         49.07         71.48         2.76 o
   2  -3   6         32.26         72.76        26.43 o
   3  -3   6        137.63        151.23         3.67 o
   4  -3   6       1570.09       1618.79        28.75 o
   5  -3   6        122.95        134.36         4.46 o
   6  -3   6        204.90        212.00         6.00 o
   7  -3   6         29.29         33.67         2.58 o
   8  -3   6         13.62         12.64         2.75 o
   9  -3   6         26.76         24.81         2.77 o
  10  -3   6         27.91         22.18         3.44 o
  11  -3   6          0.10          0.09         3.27 o
  12  -3   6          0.01          2.99         3.69 o
 -13  -2   6         10.57         14.79         3.67 o
 -12  -2   6         42.27         46.27         3.62 o
 -11  -2   6         18.46         13.84         2.96 o
 -10  -2   6         38.21         39.21         2.92 o
  -9  -2   6         33.73         26.19         2.49 o
  -8  -2   6        139.48        129.46         2.75 o
  -7  -2   6        119.03        124.00         2.59 o
  -6  -2   6        444.34        455.27         5.20 o
  -5  -2   6        868.49        912.32        11.51 o
  -4  -2   6        604.40        654.31         5.20 o
  -3  -2   6         66.52         74.09         2.12 o
  -2  -2   6       1686.55       1701.28        13.09 o
  -1  -2   6        157.62        146.90         2.75 o
   0  -2   6          3.61          5.19         2.09 o
   1  -2   6        179.80        188.63         3.44 o
   2  -2   6          8.83         15.04         2.68 o
   3  -2   6        273.15        303.32         3.91 o
   4  -2   6        738.54        742.90        13.98 o
   5  -2   6          7.64         14.92         2.89 o
   6  -2   6          1.12          2.24         2.60 o
   7  -2   6          3.63          3.37         2.65 o
   8  -2   6         48.58         36.05         4.54 o
   9  -2   6         21.22         23.79         3.07 o
  10  -2   6          1.39          1.35         3.14 o
  11  -2   6          0.19          0.94         3.60 o
  12  -2   6          0.99          0.61         5.62 o
 -13  -1   6         16.59         18.47         3.75 o
 -12  -1   6          3.09          1.84         2.83 o
 -11  -1   6          1.04          1.47         2.55 o
 -10  -1   6          0.31         -0.49         2.23 o
  -9  -1   6        350.50        344.36         5.64 o
  -8  -1   6        244.11        232.02         2.99 o
  -7  -1   6          9.18          9.31         2.33 o
  -6  -1   6        315.18        281.04         2.65 o
  -5  -1   6        794.03        797.51         4.48 o
  -4  -1   6       1202.93       1287.35        11.21 o
  -3  -1   6         18.45         22.62         2.03 o
  -2  -1   6        849.05        862.63         3.57 o
  -1  -1   6        877.47        866.12         5.47 o
   0  -1   6         96.31         87.16         2.37 o
   1  -1   6        499.20        435.65         4.06 o
   2  -1   6         37.84         23.81         3.28 o
   3  -1   6        119.48        110.13         3.06 o
   4  -1   6         42.49         45.14         2.59 o
   5  -1   6         39.45         48.82         3.15 o
   6  -1   6         73.21         74.00         4.74 o
   7  -1   6          4.84          6.55         3.01 o
   8  -1   6         85.98         77.25         3.31 o
   9  -1   6          2.65          6.11         3.28 o
  10  -1   6          0.22          1.85         3.41 o
  11  -1   6          0.61         -7.08         6.10 o
 -14   0   6          7.94         14.13         4.21 o
 -13   0   6          3.18          2.70         4.33 o
 -12   0   6          3.10          8.37         2.65 o
 -11   0   6          2.68          5.43         2.42 o
 -10   0   6         32.29         35.64         2.22 o
  -9   0   6         67.12         69.37         2.33 o
  -8   0   6         60.93         54.87         2.31 o
  -7   0   6         98.62         82.37         2.26 o
  -6   0   6         43.39         44.95         1.99 o
  -5   0   6        447.37        417.39         2.90 o
  -4   0   6        589.74        543.95         3.04 o
  -3   0   6       1234.88       1362.33         7.56 o
  -2   0   6        509.38        539.03         3.08 o
  -1   0   6        803.48        915.75         3.83 o
   0   0   6        473.87        442.65         3.44 o
   1   0   6        250.84        218.80         3.06 o
   2   0   6          7.36          3.32         2.55 o
   3   0   6          4.46          5.32         2.76 o
   4   0   6        124.93        124.41         3.45 o
   5   0   6         76.73         67.00         3.00 o
   6   0   6        102.23        109.73         3.12 o
   7   0   6        193.24        181.95         8.91 o
   8   0   6         51.14         45.54         3.21 o
   9   0   6          6.11          6.13         3.35 o
  10   0   6          2.32          4.84         4.38 o
  11   0   6          2.05          6.84         6.23 o
 -14   1   6          3.90          4.63         5.01 o
 -13   1   6          8.62          9.58         2.46 o
 -12   1   6         24.85         25.29         2.49 o
 -11   1   6         10.67         12.87         2.33 o
 -10   1   6        158.01        153.88         3.40 o
  -9   1   6        157.40        165.60         4.25 o
  -8   1   6        331.87        336.63         4.02 o
  -7   1   6        359.89        331.17         3.08 o
  -6   1   6        177.57        183.40         4.95 o
  -5   1   6        217.47        199.28         2.35 o
  -4   1   6       1049.00       1168.09         9.56 o
  -3   1   6       1671.69       1778.01        21.09 o
  -2   1   6        652.26        674.54         5.15 o
  -1   1   6        131.17        118.50         2.18 o
   0   1   6        261.53        301.91         3.26 o
   1   1   6       1409.45       1359.11         5.19 o
   2   1   6       1528.54       1603.75        13.28 o
   3   1   6          2.69          0.63         2.64 o
   4   1   6        243.44        239.54         4.05 o
   5   1   6         19.44         28.99         2.96 o
   6   1   6          1.83          3.97         3.09 o
   7   1   6          9.32         13.80         3.01 o
   8   1   6          0.05          0.40         3.12 o
   9   1   6          3.64          4.23         3.88 o
  10   1   6          0.50          7.81         5.86 o
 -14   2   6          0.74          2.61         2.73 o
 -13   2   6         28.24         39.38         2.35 o
 -12   2   6          5.06          9.42         2.24 o
 -11   2   6         12.76         13.28         2.16 o
 -10   2   6         44.89         45.82         2.18 o
  -9   2   6        292.29        284.61         3.44 o
  -8   2   6         59.52         48.65         2.43 o
  -7   2   6         67.49         71.61         2.22 o
  -6   2   6        166.42        169.54         3.40 o
  -5   2   6        806.71        821.65         8.89 o
  -4   2   6       2118.79       2234.43        19.04 o
  -3   2   6         17.76         19.15         2.03 o
  -2   2   6         22.90         24.27         2.06 o
  -1   2   6         32.44         31.00         2.09 o
   0   2   6        193.38        214.61         4.60 o
   1   2   6        199.01        214.16         2.92 o
   2   2   6         46.89         57.75         2.63 o
   3   2   6        509.74        522.06         6.29 o
   4   2   6         30.40         26.62         2.66 o
   5   2   6        125.39        127.56         6.10 o
   6   2   6        130.45        120.21         7.03 o
   7   2   6          8.21          5.64         3.21 o
   8   2   6          0.28          2.21         3.45 o
   9   2   6          1.22          1.83         4.74 o
  10   2   6          1.00          1.59         7.57 o
 -14   3   6          6.73          8.13         2.49 o
 -13   3   6         96.51        105.38         2.47 o
 -12   3   6          1.38          4.72         2.13 o
 -11   3   6          6.74         11.53         2.14 o
 -10   3   6          2.31          5.67         1.89 o
  -9   3   6        242.53        233.08         5.06 o
  -8   3   6          0.87          0.12         2.20 o
  -7   3   6        113.03        126.67         4.70 o
  -6   3   6        306.33        319.56         3.50 o
  -5   3   6         43.03         40.97         2.05 o
  -4   3   6         10.69         17.15         1.88 o
  -3   3   6        182.16        150.51         2.24 o
  -2   3   6          0.92          2.83         1.93 o
  -1   3   6         88.15        107.68         2.20 o
   0   3   6          3.32          5.11         2.57 o
   1   3   6          0.73          2.06         2.23 o
   2   3   6          8.02          9.96         2.28 o
   3   3   6         56.59         58.15         2.89 o
   4   3   6         16.38         16.69         2.60 o
   5   3   6         12.83         15.58         2.69 o
   6   3   6         25.01         23.69         2.86 o
   7   3   6         42.23         35.15         3.27 o
   8   3   6          0.40          1.26         3.61 o
   9   3   6          4.02          6.68         6.98 o
 -14   4   6          9.99          7.84         2.34 o
 -13   4   6          8.92         14.76         2.32 o
 -12   4   6          6.83          6.24         2.23 o
 -11   4   6          0.40          2.61         2.06 o
 -10   4   6        507.56        482.56        12.67 o
  -9   4   6          0.87          3.27         1.88 o
  -8   4   6         10.71         13.94         2.68 o
  -7   4   6          5.06          8.46         2.14 o
  -6   4   6          5.69          4.60         1.93 o
  -5   4   6          8.45          3.97         1.93 o
  -4   4   6        182.01        190.52         4.37 o
  -3   4   6        890.27        917.76        12.70 o
  -2   4   6         72.40         73.54         2.47 o
  -1   4   6          4.27         -0.67         2.04 o
   0   4   6         74.61         92.23         2.77 o
   1   4   6          1.28         -0.71         2.36 o
   2   4   6        350.66        341.03         5.74 o
   3   4   6         44.67         45.34         3.01 o
   4   4   6         37.52         43.91         2.76 o
   5   4   6         12.10         12.17         2.94 o
   6   4   6          2.30          5.87         4.70 o
   7   4   6          0.86          0.10         4.23 o
   8   4   6          0.45          2.55         5.33 o
 -14   5   6          1.41         -0.30         3.01 o
 -13   5   6          0.09          2.38         2.27 o
 -12   5   6          9.03         12.06         2.22 o
 -11   5   6         17.35         17.98         2.04 o
 -10   5   6        159.74        175.59         2.43 o
  -9   5   6        116.00        101.12         3.60 o
  -8   5   6        187.79        175.60         4.39 o
  -7   5   6          9.63         10.65         2.12 o
  -6   5   6          1.97          4.05         2.05 o
  -5   5   6         57.52         65.70         2.34 o
  -4   5   6          3.96          4.99         2.10 o
  -3   5   6         20.60         27.95         1.96 o
  -2   5   6          0.93          5.39         2.15 o
  -1   5   6         13.39         11.56         2.14 o
   0   5   6        162.19        158.74         4.59 o
   1   5   6        608.10        600.50         6.41 o
   2   5   6         61.00         60.31         2.66 o
   3   5   6         43.70         43.00         2.89 o
   4   5   6          0.29          3.45         3.34 o
   5   5   6         22.98         28.86         3.64 o
   6   5   6         12.27         15.21         3.73 o
   7   5   6          0.02          3.61         4.53 o
 -14   6   6         12.73         11.09         2.32 o
 -13   6   6          5.91          8.69         2.07 o
 -12   6   6         30.40         37.76         2.09 o
 -11   6   6          5.59          8.46         2.33 o
 -10   6   6         49.64         43.32         2.00 o
  -9   6   6         54.61         54.96         3.63 o
  -8   6   6        767.26        748.93        18.92 o
  -7   6   6         43.41         39.69         2.09 o
  -6   6   6        126.01        121.99         3.19 o
  -5   6   6          2.59          5.05         1.91 o
  -4   6   6        248.61        234.45         6.24 o
  -3   6   6          2.20          1.73         2.06 o
  -2   6   6         39.62         36.95         2.39 o
  -1   6   6        162.06        156.89         4.23 o
   0   6   6          3.05          6.26         2.70 o
   1   6   6         39.16         39.83         4.53 o
   2   6   6        142.33        138.60         6.80 o
   3   6   6          0.62          2.61         2.88 o
   4   6   6         21.53         23.42         3.44 o
   5   6   6          0.00          1.18         3.58 o
   6   6   6          2.78          3.52         3.83 o
   7   6   6          1.66          0.99         4.82 o
 -14   7   6         37.31         37.61         2.49 o
 -13   7   6         13.08         19.05         2.13 o
 -12   7   6          0.66          1.10         2.11 o
 -11   7   6         27.52         25.19         2.08 o
 -10   7   6         28.75         27.01         2.54 o
  -9   7   6        127.89        135.13         5.20 o
  -8   7   6          1.97          2.72         2.02 o
  -7   7   6         20.22         20.89         2.16 o
  -6   7   6        279.66        245.14         7.31 o
  -5   7   6         73.03         76.09         4.05 o
  -4   7   6        233.47        210.76         6.40 o
  -3   7   6         70.96         80.09         3.56 o
  -2   7   6         92.97         91.03         2.54 o
  -1   7   6        295.49        273.72         6.71 o
   0   7   6        190.20        172.77         6.57 o
   1   7   6         11.80         10.81         2.61 o
   2   7   6         18.81         15.08         2.66 o
   3   7   6          1.53         -0.18         3.32 o
   4   7   6          1.88          5.03         3.49 o
   5   7   6          7.72         10.16         3.87 o
   6   7   6          0.02          6.18         4.39 o
 -14   8   6          8.00          6.91         2.15 o
 -13   8   6          1.71          0.26         2.24 o
 -12   8   6         77.49         79.47         3.10 o
 -11   8   6         27.55         27.80         2.10 o
 -10   8   6          1.06         -0.53         2.03 o
  -9   8   6          0.00          2.70         2.23 o
  -8   8   6        281.62        267.81         6.38 o
  -7   8   6          1.20          3.56         1.90 o
  -6   8   6          1.52          1.23         1.96 o
  -5   8   6         91.15         84.54         4.65 o
  -4   8   6         14.07         11.58         2.19 o
  -3   8   6        132.69        133.76         3.63 o
  -2   8   6         10.41         11.32         2.27 o
  -1   8   6         34.15         35.82         2.86 o
   0   8   6         50.35         48.35         2.88 o
   1   8   6         59.38         63.81         2.98 o
   2   8   6          2.04          6.21         3.32 o
   3   8   6          4.20          3.88         3.45 o
   4   8   6          1.02          3.78         3.54 o
 -13   9   6          5.56          7.34         2.82 o
 -12   9   6          2.73          7.83         1.98 o
 -11   9   6          0.02          1.27         2.42 o
 -10   9   6         23.89         25.11         2.06 o
  -9   9   6          1.36          2.72         2.22 o
  -8   9   6          4.87          7.21         1.95 o
  -7   9   6         79.58         78.20         2.17 o
  -6   9   6         57.37         58.61         2.27 o
  -5   9   6         33.06         30.86         2.17 o
  -4   9   6         18.21         20.29         2.15 o
  -3   9   6          8.37          7.58         2.12 o
  -2   9   6          6.12          4.37         2.50 o
  -1   9   6         18.17         17.26         2.86 o
   0   9   6         24.49         28.79         2.84 o
   1   9   6          4.43          4.50         3.04 o
   2   9   6          1.08          2.93         3.02 o
   3   9   6          0.09         -0.84         3.54 o
 -13  10   6          0.29          3.87         2.15 o
 -12  10   6          3.93          4.56         2.18 o
 -11  10   6          0.88          4.46         2.08 o
 -10  10   6         49.06         46.44         2.18 o
  -9  10   6          0.32         -0.04         1.93 o
  -8  10   6         42.46         41.09         2.12 o
  -7  10   6          7.60          9.71         1.91 o
  -6  10   6         17.08         19.93         2.43 o
  -5  10   6          3.53          7.65         1.95 o
  -4  10   6          0.15          1.24         2.13 o
  -3  10   6         10.31          8.19         2.17 o
  -2  10   6          2.75          5.24         2.65 o
  -1  10   6          2.33          3.05         3.85 o
   0  10   6          9.44         17.05         3.48 o
   1  10   6          1.35          0.49         3.08 o
   2  10   6          3.63          3.42         3.67 o
 -12  11   6          9.48          7.07         2.33 o
 -11  11   6         30.20         34.59         2.12 o
 -10  11   6         48.58         41.39         2.14 o
  -9  11   6         30.28         40.47         2.29 o
  -8  11   6          0.05         -0.61         1.92 o
  -7  11   6          0.12          2.21         2.05 o
  -6  11   6         34.80         31.35         2.23 o
  -5  11   6          7.57         12.00         2.33 o
  -4  11   6         22.25         21.01         2.33 o
  -3  11   6         13.49         10.82         2.58 o
  -2  11   6          0.65          4.26         3.08 o
  -1  11   6          0.05          5.13         3.08 o
   0  11   6          3.19         10.55         3.66 o
 -11  12   6          3.86          7.51         2.23 o
 -10  12   6         29.02         29.72         2.19 o
  -9  12   6          0.20         -0.65         2.36 o
  -8  12   6          1.99          2.55         2.13 o
  -7  12   6          8.10          9.86         2.09 o
  -6  12   6          3.77          5.68         2.26 o
  -5  12   6         17.71         19.12         2.24 o
  -4  12   6          0.61          3.46         2.42 o
  -3  12   6          1.84          6.98         3.08 o
  -2  12   6          4.87          9.52         3.06 o
  -8  13   6         15.63         16.89         2.38 o
  -7  13   6          0.01          2.40         2.45 o
  -6  13   6          0.02         -0.48         2.31 o
  -5  13   6          0.40          1.07         2.39 o
   2 -17   7          2.39          2.32         5.62 o
   3 -17   7          1.74          3.79         3.00 o
   4 -17   7          0.29          3.78         2.46 o
   5 -17   7          1.02          1.03         2.83 o
   6 -17   7          2.63          6.85         4.00 o
   7 -17   7          0.12         -3.32         2.46 o
   8 -17   7          1.07          1.07         2.58 o
   0 -16   7          1.42          1.54         3.06 o
   1 -16   7         16.34         17.92         2.55 o
   2 -16   7          4.55          4.06         2.67 o
   3 -16   7          7.53          9.20         2.55 o
   4 -16   7          0.26          2.82         2.50 o
   5 -16   7          0.00          3.33         2.47 o
   6 -16   7          4.72          3.40         7.68 o
   7 -16   7          0.51          3.54         2.47 o
   8 -16   7         16.85         17.27         2.57 o
   9 -16   7          3.35          6.73         2.53 o
  10 -16   7          0.79         -0.94         2.54 o
  -2 -15   7          0.93          1.22         2.98 o
  -1 -15   7          0.11          1.16         2.49 o
   0 -15   7          1.85          5.09         3.19 o
   1 -15   7          0.10          3.77         2.65 o
   2 -15   7          0.03          1.25         2.45 o
   3 -15   7          0.47         -3.52         2.56 o
   4 -15   7          2.27          2.15         2.51 o
   5 -15   7          4.33          3.74         2.49 o
   6 -15   7          6.92          7.12         3.36 o
   7 -15   7          5.20          4.05         2.57 o
   8 -15   7         50.98         43.31         2.45 o
   9 -15   7          3.73          4.74         2.37 o
  10 -15   7          1.25          0.76         2.42 o
  11 -15   7          0.20         -0.63         2.42 o
  -3 -14   7          2.56          2.97         3.00 o
  -2 -14   7          0.57          0.93         2.47 o
  -1 -14   7         16.89         14.91         2.49 o
   0 -14   7          1.73          2.48         2.78 o
   1 -14   7         13.41         14.72         2.60 o
   2 -14   7          9.53          9.77         2.60 o
   3 -14   7         15.76         18.30         2.96 o
   4 -14   7         20.98         25.77         2.62 o
   5 -14   7          2.40          3.67         3.05 o
   6 -14   7          2.69          5.27         2.73 o
   7 -14   7         17.18         18.56         3.42 o
   8 -14   7          0.10         -1.26         2.45 o
   9 -14   7          2.67          5.74         2.91 o
  10 -14   7         14.64          4.87         2.53 o
  11 -14   7         36.51         35.85         3.46 o
  12 -14   7          2.72          2.19         3.97 o
  -5 -13   7          0.19          2.16         3.66 o
  -4 -13   7          0.01          1.66         2.96 o
  -3 -13   7          0.92          3.72         2.68 o
  -2 -13   7         14.81         17.42         2.42 o
  -1 -13   7          1.64          5.74         2.27 o
   0 -13   7          6.62          7.26         3.11 o
   1 -13   7          2.92          5.05         2.50 o
   2 -13   7         15.31         16.09         2.38 o
   3 -13   7         11.93         15.60         2.39 o
   4 -13   7         20.34         20.04         2.51 o
   5 -13   7          0.31          5.09         2.16 o
   6 -13   7          2.59          5.26         2.12 o
   7 -13   7          1.43          2.28         2.19 o
   8 -13   7          3.78          3.11         2.26 o
   9 -13   7          6.47         11.43         2.50 o
  10 -13   7         22.86         14.67         2.98 o
  11 -13   7          6.79         11.95         3.26 o
  12 -13   7          0.16          0.53         2.75 o
  -6 -12   7          0.61          1.12         4.44 o
  -5 -12   7          0.25         -1.26         3.08 o
  -4 -12   7         18.05         14.13         3.02 o
  -3 -12   7          0.04          1.48         2.84 o
  -2 -12   7         11.98         13.85         2.56 o
  -1 -12   7         16.68         14.59         2.52 o
   0 -12   7        144.33        141.12         4.64 o
   1 -12   7         52.82         44.45         5.19 o
   2 -12   7        102.02        110.63         3.59 o
   3 -12   7         29.33         29.75         2.66 o
   4 -12   7          1.16         -1.53         2.19 o
   5 -12   7          0.54          0.85         2.32 o
   6 -12   7         11.12         14.34         2.22 o
   7 -12   7         10.23          9.09         2.29 o
   8 -12   7          3.01          1.74         2.23 o
   9 -12   7          0.18         -4.77         2.98 o
  10 -12   7          0.29         -4.79         6.23 o
  11 -12   7         42.63         42.82         4.34 o
  12 -12   7          1.10          2.55         2.54 o
  13 -12   7          0.64          1.14         2.92 o
  -7 -11   7          2.79          2.05         4.85 o
  -6 -11   7          2.05          1.71         3.47 o
  -5 -11   7          5.47          8.85         3.10 o
  -4 -11   7         18.09         22.60         2.92 o
  -3 -11   7          0.39         -0.31         2.67 o
  -2 -11   7          2.45          7.05         2.36 o
  -1 -11   7          4.55          6.87         2.28 o
   0 -11   7          0.23         -3.05         4.03 o
   1 -11   7         18.96         25.27         4.03 o
   2 -11   7         18.65         24.39         3.09 o
   3 -11   7         49.95         51.72         6.59 o
   4 -11   7          3.89          3.69         2.36 o
   5 -11   7         87.79         91.84         2.44 o
   6 -11   7         29.79         28.21         2.28 o
   7 -11   7         10.02         10.59         2.25 o
   8 -11   7          0.23          4.39         4.15 o
   9 -11   7         17.10         23.90         3.30 o
  10 -11   7         25.96         20.37         2.41 o
  11 -11   7          6.82          4.44         2.59 o
  12 -11   7          2.01          4.35         2.68 o
  13 -11   7          1.40          3.72         2.75 o
  -8 -10   7          0.96          1.46         7.08 o
  -7 -10   7         13.21         18.39         4.06 o
  -6 -10   7         10.05          8.84         3.40 o
  -5 -10   7          1.00          6.16         2.91 o
  -4 -10   7         18.19         21.75         2.64 o
  -3 -10   7         15.10         10.03         2.65 o
  -2 -10   7         72.82         72.18         2.67 o
  -1 -10   7          1.48          2.90         3.09 o
   0 -10   7          0.12          3.45         2.93 o
   1 -10   7         51.06         52.49         5.25 o
   2 -10   7          3.23         11.23         4.03 o
   3 -10   7         96.91         87.65         4.15 o
   4 -10   7          9.09         10.44         2.59 o
   5 -10   7         66.68         65.89         3.13 o
   6 -10   7          0.51          4.69         5.19 o
   7 -10   7          5.94          2.99         2.84 o
   8 -10   7         95.79        103.13         2.46 o
   9 -10   7          0.95          1.99         2.31 o
  10 -10   7          1.85         -1.44         2.44 o
  11 -10   7          1.94          3.31         2.54 o
  12 -10   7          5.46          3.72         2.51 o
  13 -10   7          0.58         -0.22         2.96 o
  -9  -9   7          2.60          5.01         7.32 o
  -8  -9   7          2.25          7.20         5.98 o
  -7  -9   7          7.20         10.47         3.65 o
  -6  -9   7         15.30         16.25         3.01 o
  -5  -9   7          3.17          5.03         3.09 o
  -4  -9   7        139.52        133.91         3.11 o
  -3  -9   7         89.75         86.94         3.07 o
  -2  -9   7         62.06         55.37         2.26 o
  -1  -9   7          1.30          2.66         2.25 o
   0  -9   7          0.38          3.05         2.78 o
   1  -9   7        130.54        148.39         4.52 o
   2  -9   7          0.99          7.81         2.49 o
   3  -9   7         30.54         38.58         5.01 o
   4  -9   7        114.26        134.04         4.27 o
   5  -9   7         75.96         89.48         3.43 o
   6  -9   7          2.44          2.26         2.20 o
   7  -9   7          8.54          9.74         2.73 o
   8  -9   7         51.37         50.85         2.95 o
   9  -9   7          0.32          0.70         2.64 o
  10  -9   7          1.30          0.16         2.44 o
  11  -9   7         22.57         16.74         2.51 o
  12  -9   7          1.33          0.98         2.48 o
  13  -9   7          1.50          2.21         2.76 o
 -10  -8   7          0.08          0.12         6.47 o
  -9  -8   7          4.57          7.93         5.25 o
  -8  -8   7          9.89          8.91         5.13 o
  -7  -8   7          1.54          3.98         3.25 o
  -6  -8   7         85.24         85.72         3.32 o
  -5  -8   7          0.44          0.58         2.80 o
  -4  -8   7         29.01         32.16         2.71 o
  -3  -8   7        133.84        137.53         4.44 o
  -2  -8   7         48.73         46.74         2.24 o
  -1  -8   7        124.38        123.70         3.65 o
   0  -8   7          2.37          2.45         2.69 o
   1  -8   7         49.25         57.23         2.66 o
   2  -8   7        404.73        389.57        10.50 o
   3  -8   7        108.63        123.37         3.85 o
   4  -8   7         43.50         42.80         2.57 o
   5  -8   7          5.56         10.31         3.48 o
   6  -8   7         58.73         66.54         2.40 o
   7  -8   7         25.57         29.69         2.81 o
   8  -8   7         23.16         21.98         2.38 o
   9  -8   7         77.92         73.91         3.41 o
  10  -8   7         80.82         74.28         2.84 o
  11  -8   7          9.05          2.84         2.60 o
  12  -8   7         53.68         41.39         2.93 o
  13  -8   7         11.78         11.13         2.88 o
 -10  -7   7          1.43          0.98         5.13 o
  -9  -7   7          2.27          1.46         5.01 o
  -8  -7   7          0.18         -1.19         3.93 o
  -7  -7   7          0.09          1.42         3.23 o
  -6  -7   7         38.41         47.58         2.94 o
  -5  -7   7        371.15        365.35        11.05 o
  -4  -7   7          0.34          1.08         2.55 o
  -3  -7   7          8.71          4.75         1.98 o
  -2  -7   7        223.13        206.51         7.53 o
  -1  -7   7         38.49         32.41         2.15 o
   0  -7   7          4.49          5.43         2.54 o
   1  -7   7         45.33         42.95         2.63 o
   2  -7   7        746.39        810.51         4.57 o
   3  -7   7       1279.04       1356.18        10.86 o
   4  -7   7         22.27         18.62         2.75 o
   5  -7   7          4.57          6.89         2.76 o
   6  -7   7         15.67         18.51         2.40 o
   7  -7   7          0.55          3.65         6.13 o
   8  -7   7          9.87         10.93         2.31 o
   9  -7   7         14.23         11.87         2.51 o
  10  -7   7        103.03         80.12         4.34 o
  11  -7   7         37.45         26.51         2.70 o
  12  -7   7          2.79          0.33         3.59 o
  13  -7   7          0.11          2.11         2.90 o
 -11  -6   7          0.14         -2.56         5.74 o
 -10  -6   7          1.47          0.12         5.25 o
  -9  -6   7          4.19         10.25         5.13 o
  -8  -6   7         40.45         39.92         3.95 o
  -7  -6   7         16.43         17.94         3.21 o
  -6  -6   7         95.17         92.26         3.16 o
  -5  -6   7         10.73         14.36         2.67 o
  -4  -6   7          0.61          1.37         2.26 o
  -3  -6   7          2.60          2.67         2.06 o
  -2  -6   7          0.03          0.93         2.16 o
  -1  -6   7         79.25         80.98         6.02 o
   0  -6   7        131.95        144.87         3.97 o
   1  -6   7        499.45        538.41        17.03 o
   2  -6   7        154.91        157.53         3.06 o
   3  -6   7         99.63        122.73         3.28 o
   4  -6   7        130.85        148.62         3.02 o
   5  -6   7         25.67         36.55         2.73 o
   6  -6   7        122.83        119.74         2.90 o
   7  -6   7         90.26        104.56         2.64 o
   8  -6   7         68.36         72.18         2.78 o
   9  -6   7        161.27        140.85         3.14 o
  10  -6   7          0.37          1.00         2.74 o
  11  -6   7          1.54          2.49         2.64 o
  12  -6   7          0.06          1.41         2.68 o
  13  -6   7          0.29          0.15         3.39 o
 -11  -5   7         13.59         12.26         3.58 o
 -10  -5   7          3.10          5.40         3.35 o
  -9  -5   7         10.38         10.03         3.35 o
  -8  -5   7         19.55         18.06         2.57 o
  -7  -5   7        137.52        142.97         4.07 o
  -6  -5   7         66.44         71.50         2.30 o
  -5  -5   7         73.27         80.43         2.88 o
  -4  -5   7        144.54        139.99         4.33 o
  -3  -5   7       1070.46       1075.00        27.22 o
  -2  -5   7         11.38         12.08         3.54 o
  -1  -5   7         31.97         42.07         2.23 o
   0  -5   7       5269.50       5387.78        15.26 o
   1  -5   7       5646.23       5788.68        15.87 o
   2  -5   7        449.62        417.50         5.25 o
   3  -5   7         32.07         34.17         2.59 o
   4  -5   7        134.67        146.38         5.13 o
   5  -5   7         44.18         48.93         2.62 o
   6  -5   7         23.34         23.27         2.38 o
   7  -5   7        358.33        347.17         8.52 o
   8  -5   7         99.54         99.95         2.69 o
   9  -5   7        221.36        207.62         5.69 o
  10  -5   7          2.02          4.86         2.88 o
  11  -5   7          0.62         -0.60         2.90 o
  12  -5   7          5.60          5.53         3.04 o
 -12  -4   7          2.37          4.64         3.01 o
 -11  -4   7          7.40          8.19         3.20 o
 -10  -4   7         60.52         62.96         6.96 o
  -9  -4   7        123.91        129.24         3.26 o
  -8  -4   7          5.39         10.46         2.20 o
  -7  -4   7        129.86        137.04         4.71 o
  -6  -4   7         16.93         20.74         2.26 o
  -5  -4   7          5.85          2.56         2.10 o
  -4  -4   7        198.01        172.76         2.25 o
  -3  -4   7        679.46        746.69         4.30 o
  -2  -4   7       1143.19       1139.39         4.60 o
  -1  -4   7         24.47         36.98         2.36 o
   0  -4   7        334.04        371.76         7.75 o
   1  -4   7        375.52        370.58         5.92 o
   2  -4   7          8.12         37.32        14.53 o
   3  -4   7        287.81        327.04         7.14 o
   4  -4   7        159.96        157.60         5.13 o
   5  -4   7         45.29         49.75         2.87 o
   6  -4   7          5.95          8.77         2.36 o
   7  -4   7         10.72         12.09         2.54 o
   8  -4   7         40.32         39.09         2.60 o
   9  -4   7          2.63          6.43         2.73 o
  10  -4   7         15.75         15.53         2.73 o
  11  -4   7          0.24         -2.05         3.09 o
  12  -4   7          2.42          4.51         3.35 o
 -12  -3   7          6.94          3.29         4.88 o
 -11  -3   7          4.07          7.37         2.96 o
 -10  -3   7         59.64         64.20         3.54 o
  -9  -3   7        123.60        111.33         3.30 o
  -8  -3   7        107.12        106.01         2.64 o
  -7  -3   7        705.06        679.04         5.25 o
  -6  -3   7         14.01         15.89         1.97 o
  -5  -3   7         14.10         13.67         1.84 o
  -4  -3   7        166.03        181.50         2.42 o
  -3  -3   7         54.01         57.15         1.92 o
  -2  -3   7       1408.34       1463.77        12.70 o
  -1  -3   7          3.61          4.47         2.02 o
   0  -3   7        323.04        301.55         2.82 o
   1  -3   7         20.06         15.60         2.46 o
   2  -3   7        205.58        201.76         3.48 o
   3  -3   7        312.68        333.16         4.21 o
   4  -3   7         83.03         86.61         3.45 o
   5  -3   7        349.70        365.98         5.25 o
   6  -3   7        187.45        185.13         2.78 o
   7  -3   7         16.22         19.98         2.57 o
   8  -3   7         34.47         29.45         4.25 o
   9  -3   7         68.34         66.06         3.16 o
  10  -3   7          2.02          4.34         2.88 o
  11  -3   7          0.19          0.98         3.30 o
  12  -3   7          0.16          2.89         3.74 o
 -13  -2   7         17.55         14.78         3.39 o
 -12  -2   7          0.72          2.21         3.14 o
 -11  -2   7         45.88         44.81         2.93 o
 -10  -2   7         32.97         32.24         2.44 o
  -9  -2   7         74.09         72.31         2.35 o
  -8  -2   7        100.04         99.19         3.12 o
  -7  -2   7          1.07          1.56         2.03 o
  -6  -2   7          3.35          4.56         1.89 o
  -5  -2   7        300.53        303.41         3.86 o
  -4  -2   7        656.76        673.31         3.37 o
  -3  -2   7        841.33        888.43         6.06 o
  -2  -2   7       1376.14       1481.43        10.26 o
  -1  -2   7        721.70        694.42         5.25 o
   0  -2   7        930.94        922.49         4.15 o
   1  -2   7          9.07          5.55         2.55 o
   2  -2   7        205.41        191.58         5.98 o
   3  -2   7        501.52        505.88         4.23 o
   4  -2   7        122.11        142.57         2.98 o
   5  -2   7         26.92         28.83         3.02 o
   6  -2   7         82.44         73.30         4.70 o
   7  -2   7          4.08          5.72         2.66 o
   8  -2   7         50.96         54.53         2.88 o
   9  -2   7          5.40          3.83         3.00 o
  10  -2   7          0.38          2.66         3.07 o
  11  -2   7          0.69          2.39         3.47 o
 -13  -1   7          1.16          2.80         3.61 o
 -12  -1   7          3.20          4.16         2.96 o
 -11  -1   7          0.46         -0.63         2.50 o
 -10  -1   7         79.65         77.19         2.39 o
  -9  -1   7         66.57         65.78         2.26 o
  -8  -1   7         39.34         37.04         2.28 o
  -7  -1   7         30.65         33.64         2.10 o
  -6  -1   7         79.38         73.64         1.99 o
  -5  -1   7         83.11         74.15         2.00 o
  -4  -1   7        619.37        666.83         4.78 o
  -3  -1   7        196.76        177.63         2.40 o
  -2  -1   7         38.36         47.70         1.97 o
  -1  -1   7       1028.54       1057.64         4.27 o
   0  -1   7        262.06        251.03         3.85 o
   1  -1   7          7.96          8.05         2.17 o
   2  -1   7        167.55        147.68         3.15 o
   3  -1   7        102.94         89.81         3.11 o
   4  -1   7          0.50          0.06         2.85 o
   5  -1   7          2.31          2.21         3.06 o
   6  -1   7          6.78          9.49         2.35 o
   7  -1   7        107.82        105.76         6.81 o
   8  -1   7          0.65         -1.28         2.86 o
   9  -1   7          3.10          2.73         3.10 o
  10  -1   7          1.69          2.71         3.43 o
  11  -1   7          0.15          1.54         4.17 o
 -14   0   7          1.36          0.59         3.39 o
 -13   0   7          9.77         13.94         2.77 o
 -12   0   7          1.56          1.67         2.32 o
 -11   0   7          0.12          0.51         2.32 o
 -10   0   7         25.97         24.90         2.15 o
  -9   0   7          0.36          1.43         2.14 o
  -8   0   7        492.73        465.89         5.50 o
  -7   0   7        117.96        122.82         2.94 o
  -6   0   7        922.87        901.29         5.12 o
  -5   0   7        150.43        150.95         2.10 o
  -4   0   7        262.10        221.49         4.11 o
  -3   0   7        139.19        138.17         2.14 o
  -2   0   7       1011.50        973.98         4.16 o
  -1   0   7         22.05         21.12         2.26 o
   0   0   7        358.51        390.79         3.48 o
   1   0   7         17.88         20.79         2.11 o
   2   0   7       1124.50       1159.43         5.76 o
   3   0   7        640.90        660.74         4.49 o
   4   0   7         81.06         80.21         3.36 o
   5   0   7        224.98        218.07         3.93 o
   6   0   7        100.50        108.79         5.43 o
   7   0   7          6.76          4.99         3.53 o
   8   0   7         20.16         18.95         3.24 o
   9   0   7          0.90          4.65         3.28 o
  10   0   7          1.70          4.24         3.91 o
 -14   1   7          0.34          2.37         2.68 o
 -13   1   7         21.38         21.93         2.62 o
 -12   1   7          4.21          4.89         2.39 o
 -11   1   7         79.84         66.47         2.30 o
 -10   1   7         86.95         97.46         4.07 o
  -9   1   7        428.94        398.06         6.95 o
  -8   1   7        365.69        349.99         4.53 o
  -7   1   7         83.06         81.29         2.09 o
  -6   1   7         91.32         92.38         2.08 o
  -5   1   7         36.65         40.52         1.90 o
  -4   1   7        118.17        100.94         2.22 o
  -3   1   7        566.80        626.45         5.00 o
  -2   1   7        646.57        710.84         4.93 o
  -1   1   7          0.30          1.69         2.77 o
   0   1   7        235.67        248.47         2.87 o
   1   1   7         39.20         42.84         2.29 o
   2   1   7         44.27         54.88         2.27 o
   3   1   7        162.73        159.21         2.75 o
   4   1   7         38.61         42.46         2.66 o
   5   1   7         10.16          6.47         3.05 o
   6   1   7         33.70         31.50         2.96 o
   7   1   7          0.13          0.81         3.01 o
   8   1   7          0.29          2.91         3.36 o
   9   1   7          1.78          1.35         3.61 o
  10   1   7          0.51         -0.73         7.08 o
 -14   2   7          0.12          2.68         2.63 o
 -13   2   7         11.31         13.64         2.17 o
 -12   2   7          4.34          5.24         2.13 o
 -11   2   7         21.36         22.60         2.26 o
 -10   2   7        261.70        256.07         6.52 o
  -9   2   7        480.00        447.56         7.46 o
  -8   2   7          0.50          1.05         1.80 o
  -7   2   7        128.77        107.19         3.33 o
  -6   2   7         11.10          9.68         1.90 o
  -5   2   7         51.52         55.86         1.87 o
  -4   2   7        254.69        242.03         2.96 o
  -3   2   7         37.45         36.60         1.87 o
  -2   2   7          9.98          7.70         1.74 o
  -1   2   7        251.31        249.91         3.77 o
   0   2   7         18.30         21.49         2.08 o
   1   2   7        135.68        124.57         2.58 o
   2   2   7        178.39        187.54         3.12 o
   3   2   7         11.32         10.03         2.09 o
   4   2   7        120.86        105.38         2.65 o
   5   2   7         10.30          8.42         2.42 o
   6   2   7          1.14          2.78         2.66 o
   7   2   7          0.19          1.79         2.76 o
   8   2   7          0.94          1.64         3.10 o
   9   2   7          2.74          3.00         3.53 o
 -14   3   7          5.41          9.41         2.50 o
 -13   3   7          0.70          2.24         2.15 o
 -12   3   7          2.50          2.73         2.17 o
 -11   3   7         41.50         36.28         2.57 o
 -10   3   7        384.98        378.07         9.37 o
  -9   3   7          1.14          1.21         2.06 o
  -8   3   7        646.73        613.12        10.71 o
  -7   3   7         75.01         77.84         2.27 o
  -6   3   7        526.13        511.33         6.15 o
  -5   3   7          7.93         12.08         2.64 o
  -4   3   7        166.96        209.41         3.47 o
  -3   3   7       1168.24       1199.91        12.09 o
  -2   3   7        419.52        453.55         3.07 o
  -1   3   7          0.28          2.81         1.78 o
   0   3   7         76.26         84.31         2.55 o
   1   3   7        138.50        141.58         4.03 o
   2   3   7          0.72          2.35         2.18 o
   3   3   7          0.82          3.99         2.42 o
   4   3   7         95.66         94.75         3.11 o
   5   3   7         33.15         30.75         2.52 o
   6   3   7          0.72          1.78         2.75 o
   7   3   7          2.88          4.13         3.11 o
   8   3   7          9.00         11.56         4.40 o
 -14   4   7          1.34          0.42         2.64 o
 -13   4   7         33.71         39.18         2.40 o
 -12   4   7         23.44         18.50         2.07 o
 -11   4   7        133.31        150.70         5.07 o
 -10   4   7         20.99         25.98         2.34 o
  -9   4   7        209.82        183.00         3.93 o
  -8   4   7        450.56        450.16         9.64 o
  -7   4   7        276.56        265.49         3.02 o
  -6   4   7         57.20         59.23         2.15 o
  -5   4   7          8.13         10.02         1.92 o
  -4   4   7         25.93         31.46         1.92 o
  -3   4   7          6.13          4.72         1.91 o
  -2   4   7          1.94          2.30         1.98 o
  -1   4   7        110.19         94.93         2.76 o
   0   4   7          2.84          3.59         2.31 o
   1   4   7         20.35         16.76         2.42 o
   2   4   7         69.14         64.16         2.94 o
   3   4   7         15.73         12.20         2.48 o
   4   4   7         11.14         13.44         2.66 o
   5   4   7          5.50          4.36         2.83 o
   6   4   7          0.54          0.24         3.40 o
   7   4   7          6.39          6.04         4.10 o
   8   4   7          4.32          5.98         7.57 o
 -14   5   7          0.02          1.38         2.30 o
 -13   5   7          1.53          4.75         2.24 o
 -12   5   7         57.98         61.45         2.17 o
 -11   5   7        105.03        100.79         2.82 o
 -10   5   7         34.33         31.74         1.93 o
  -9   5   7         56.45         55.49         2.89 o
  -8   5   7         12.04         14.51         2.64 o
  -7   5   7        606.46        568.83         9.69 o
  -6   5   7         10.68         11.33         1.97 o
  -5   5   7         23.91         19.96         1.98 o
  -4   5   7          5.88         11.60         1.94 o
  -3   5   7        166.92        195.16         5.00 o
  -2   5   7         16.92         16.72         2.11 o
  -1   5   7          6.45         10.56         2.60 o
   0   5   7         21.94         20.49         2.81 o
   1   5   7         13.35          9.79         2.40 o
   2   5   7         11.91         13.31         2.67 o
   3   5   7         23.58         20.44         2.55 o
   4   5   7         13.54         13.54         3.32 o
   5   5   7          6.18          6.52         3.40 o
   6   5   7          3.57          6.44         3.83 o
   7   5   7          0.16          0.67         4.22 o
 -14   6   7         10.11         11.63         2.18 o
 -13   6   7         62.33         63.19         2.36 o
 -12   6   7         29.65         37.12         2.06 o
 -11   6   7         17.96         21.14         2.03 o
 -10   6   7          0.20          3.35         2.00 o
  -9   6   7        205.88        208.81         7.12 o
  -8   6   7         37.52         46.67         2.12 o
  -7   6   7         22.35         25.84         2.07 o
  -6   6   7          2.71          5.42         1.92 o
  -5   6   7          2.83          7.94         2.10 o
  -4   6   7        243.40        204.30         3.54 o
  -3   6   7        374.68        394.10        10.06 o
  -2   6   7          0.10          2.65         2.17 o
  -1   6   7          4.69          4.49         2.80 o
   0   6   7         39.18         35.38         2.49 o
   1   6   7         44.92         46.09         2.64 o
   2   6   7         80.35         68.95         3.21 o
   3   6   7         45.08         52.55         5.43 o
   4   6   7         28.84         34.02         3.58 o
   5   6   7         14.51         16.20         3.81 o
   6   6   7          0.20          3.04         4.27 o
 -14   7   7          0.95          1.53         3.35 o
 -13   7   7          0.72          4.53         2.11 o
 -12   7   7          7.59          6.55         2.04 o
 -11   7   7         12.58         13.35         2.15 o
 -10   7   7         29.02         29.30         2.73 o
  -9   7   7          0.06          3.48         1.99 o
  -8   7   7        348.78        334.04        11.36 o
  -7   7   7         18.91         22.53         1.93 o
  -6   7   7         74.31         66.46         2.71 o
  -5   7   7        771.11        742.88        21.80 o
  -4   7   7        478.88        428.00        12.83 o
  -3   7   7         39.40         31.53         2.49 o
  -2   7   7          1.86          0.73         2.20 o
  -1   7   7          1.07          4.62         2.28 o
   0   7   7          4.23          6.51         2.44 o
   1   7   7         28.00         28.59         2.77 o
   2   7   7          0.23          2.26         3.32 o
   3   7   7         15.12         19.12         3.62 o
   4   7   7          0.70          3.79         3.49 o
   5   7   7          0.06          0.13         3.66 o
 -13   8   7          0.08          3.06         2.17 o
 -12   8   7          3.43          9.31         2.08 o
 -11   8   7          6.52          6.32         2.01 o
 -10   8   7          0.93          7.28         2.10 o
  -9   8   7          1.99          4.27         2.05 o
  -8   8   7         35.58         32.12         2.02 o
  -7   8   7         48.64         51.63         3.06 o
  -6   8   7          0.18          3.74         2.10 o
  -5   8   7        123.01        129.87         2.38 o
  -4   8   7         58.06         58.64         2.35 o
  -3   8   7          0.23          4.00         2.13 o
  -2   8   7          0.67          0.62         2.19 o
  -1   8   7          1.98          6.36         2.89 o
   0   8   7          1.61          3.68         2.55 o
   1   8   7         38.85         46.08         6.35 o
   2   8   7          0.08          3.30         3.36 o
   3   8   7          1.94          3.17         3.13 o
   4   8   7          2.89          5.90         3.71 o
 -13   9   7          0.00         -1.03         2.09 o
 -12   9   7          0.38          6.56         2.33 o
 -11   9   7         33.72         29.83         2.09 o
 -10   9   7          0.54          6.47         2.20 o
  -9   9   7          4.78          3.93         1.93 o
  -8   9   7         78.48         62.13         2.13 o
  -7   9   7         55.42         56.91         3.86 o
  -6   9   7         49.33         65.13         4.39 o
  -5   9   7          1.73         -0.58         2.05 o
  -4   9   7         32.98         34.21         2.45 o
  -3   9   7          7.67          7.64         2.38 o
  -2   9   7          2.79          3.24         2.37 o
  -1   9   7          8.17          9.83         2.53 o
   0   9   7          0.04         -0.18         2.84 o
   1   9   7          3.99          4.96         3.45 o
   2   9   7          1.56          0.03         3.11 o
 -12  10   7          4.95          5.67         2.18 o
 -11  10   7          0.45          0.69         2.04 o
 -10  10   7         66.28         56.58         2.15 o
  -9  10   7          2.91          5.34         2.04 o
  -8  10   7          5.15          5.25         2.10 o
  -7  10   7         12.03         11.92         2.04 o
  -6  10   7         37.20         35.93         2.11 o
  -5  10   7        114.63        120.89         3.95 o
  -4  10   7         25.84         34.04         2.22 o
  -3  10   7          4.93          6.51         2.40 o
  -2  10   7         17.30         19.01         2.62 o
  -1  10   7          0.65          2.00         2.87 o
   0  10   7          0.00          1.59         3.02 o
   1  10   7          4.19          5.67         3.02 o
 -11  11   7          0.37         -0.67         2.87 o
 -10  11   7         44.43         46.22         2.84 o
  -9  11   7          3.67          6.31         2.15 o
  -8  11   7          1.42          3.91         2.34 o
  -7  11   7          5.40          7.09         2.45 o
  -6  11   7          0.33          2.74         2.29 o
  -5  11   7          7.00          5.38         2.26 o
  -4  11   7          3.68          5.72         2.43 o
  -3  11   7          0.65         -1.32         2.50 o
  -2  11   7          0.07         -0.64         2.63 o
  -1  11   7          5.26          9.19         3.31 o
 -10  12   7          5.84         10.25         5.25 o
  -9  12   7          0.40         -2.35         2.33 o
  -8  12   7          7.92         10.71         2.39 o
  -7  12   7         16.75         15.19         2.63 o
  -6  12   7          0.09          3.31         2.26 o
  -5  12   7          1.92          5.70         2.45 o
  -4  12   7          0.47          1.63         2.42 o
   2 -17   8          3.69          4.56         3.83 o
   3 -17   8          1.75          1.59         3.40 o
   4 -17   8          1.22          1.79         2.44 o
   5 -17   8          0.00          0.05         3.01 o
   6 -17   8          0.55          2.75         3.03 o
   7 -17   8          0.76         -0.03         2.46 o
   8 -17   8          8.40          9.30         2.50 o
   0 -16   8          4.95          5.72         2.53 o
   1 -16   8          4.17          4.98         2.78 o
   2 -16   8          6.82          6.06         3.26 o
   3 -16   8          0.13          0.81         2.29 o
   4 -16   8          0.49          0.63         2.43 o
   5 -16   8          2.15          1.40         2.57 o
   6 -16   8          0.01          2.41         2.71 o
   7 -16   8          3.00          0.26         2.37 o
   8 -16   8          4.18          4.36         3.61 o
   9 -16   8          3.70          5.08         2.53 o
  10 -16   8          0.38          2.08         4.46 o
  -2 -15   8          0.15          1.47         2.62 o
  -1 -15   8          2.14          1.17         2.49 o
   0 -15   8          1.60          3.44         2.34 o
   1 -15   8          2.58          2.88         4.33 o
   2 -15   8          5.54          3.08         3.36 o
   3 -15   8          3.14          5.00         2.35 o
   4 -15   8         13.02          9.01         2.83 o
   5 -15   8         14.66         16.53         3.00 o
   6 -15   8          0.36          3.22         2.21 o
   7 -15   8          0.00          2.52         2.22 o
   8 -15   8          1.85          1.72         2.64 o
   9 -15   8         20.04         19.70         4.70 o
  10 -15   8          7.59          6.51         5.68 o
  11 -15   8          0.84         -3.52         2.38 o
  -4 -14   8          1.90          1.21         3.05 o
  -3 -14   8          7.93          6.82         2.74 o
  -2 -14   8          0.03          1.62         2.30 o
  -1 -14   8          1.10          5.08         2.29 o
   0 -14   8          1.67          2.58         2.21 o
   1 -14   8          2.86          1.90         3.19 o
   2 -14   8          9.73          7.91         3.17 o
   3 -14   8          5.12          6.63         5.37 o
   4 -14   8         47.60         44.50         2.35 o
   5 -14   8         24.69         20.23         2.45 o
   6 -14   8         37.20         38.76         2.45 o
   7 -14   8         13.73         15.12         2.41 o
   8 -14   8          4.31          2.66         2.93 o
   9 -14   8          0.32         -2.51         3.30 o
  10 -14   8          5.59          6.23         6.10 o
  11 -14   8          1.98          3.46         2.50 o
  -5 -13   8          0.01          2.25         3.06 o
  -4 -13   8          2.09          0.61         3.03 o
  -3 -13   8         16.26         13.98         2.96 o
  -2 -13   8         35.55         32.77         2.95 o
  -1 -13   8          3.63          2.14         2.69 o
   0 -13   8          8.94          9.13         2.20 o
   1 -13   8          7.79         16.80         2.93 o
   2 -13   8          7.64         10.94         3.02 o
   3 -13   8          0.52          0.29         3.11 o
   4 -13   8         39.50         44.37         3.26 o
   5 -13   8          0.42          1.41         2.15 o
   6 -13   8          5.93          1.17         4.15 o
   7 -13   8          7.29          3.89         2.84 o
   8 -13   8         52.93         57.81         3.39 o
   9 -13   8         19.10         20.99         5.86 o
  10 -13   8         11.04         12.18         2.56 o
  11 -13   8          4.09          1.18         2.32 o
  12 -13   8          0.74          0.76         2.52 o
  -6 -12   8          0.00          0.75         3.70 o
  -5 -12   8         30.65         26.44         3.32 o
  -4 -12   8         31.09         28.48         3.78 o
  -3 -12   8          8.44          8.54         2.82 o
  -2 -12   8          1.49         -0.04         2.22 o
  -1 -12   8          5.36         10.68         2.49 o
   0 -12   8          3.09          3.39         2.61 o
   1 -12   8         51.56         47.36         4.27 o
   2 -12   8          3.45          8.79         3.91 o
   3 -12   8        162.98        179.21         4.64 o
   4 -12   8        118.74        133.82         6.65 o
   5 -12   8          4.78          8.88         2.76 o
   6 -12   8          0.51          2.31         2.80 o
   7 -12   8         40.28         43.75         3.42 o
   8 -12   8         20.48         18.53         2.38 o
   9 -12   8          7.12          7.37         2.38 o
  10 -12   8          2.81          2.64         2.39 o
  11 -12   8          2.47          3.72         2.45 o
  12 -12   8          8.21          5.78         2.56 o
  -7 -11   8          0.36          1.22         3.94 o
  -6 -11   8          0.01         -0.10         3.33 o
  -5 -11   8         12.05          7.56         3.10 o
  -4 -11   8         22.16         19.73         2.66 o
  -3 -11   8          0.17          1.87         2.90 o
  -2 -11   8         13.56         14.85         2.21 o
  -1 -11   8        310.67        307.12         4.67 o
   0 -11   8        463.51        458.33         9.89 o
   1 -11   8        208.68        227.45         3.54 o
   2 -11   8          0.06          0.54         2.61 o
   3 -11   8          0.67          0.85         4.33 o
   4 -11   8         36.07         47.61         4.03 o
   5 -11   8         78.87         75.92         3.97 o
   6 -11   8          7.10         12.30         2.27 o
   7 -11   8         21.45         24.86         2.38 o
   8 -11   8          2.23          5.77         2.15 o
   9 -11   8          1.60          4.02         2.31 o
  10 -11   8          4.16          2.49         2.22 o
  11 -11   8          7.87          6.92         2.45 o
  12 -11   8          0.09          3.62         3.59 o
  -8 -10   8          2.92          3.78         6.84 o
  -7 -10   8          0.03          2.19         3.59 o
  -6 -10   8          0.98          2.28         3.21 o
  -5 -10   8          2.99          0.90         2.75 o
  -4 -10   8         18.92         20.77         2.73 o
  -3 -10   8         32.73         27.58         2.51 o
  -2 -10   8         12.37         14.71         2.31 o
  -1 -10   8         18.47         19.27         2.46 o
   0 -10   8         41.70         48.04         3.05 o
   1 -10   8         50.00         52.65         2.83 o
   2 -10   8          7.34          8.20         2.57 o
   3 -10   8         79.55         85.38         3.60 o
   4 -10   8          0.08         -0.28         2.69 o
   5 -10   8        104.23        111.54         4.58 o
   6 -10   8          3.51          3.58         2.20 o
   7 -10   8          2.04          3.52         2.16 o
   8 -10   8          1.26          2.95         2.15 o
   9 -10   8          1.61          0.70         2.18 o
  10 -10   8          8.90          3.02         3.19 o
  11 -10   8          8.07         10.52         2.48 o
  12 -10   8          1.37          1.30         2.50 o
  13 -10   8          0.86          3.53         2.80 o
  -9  -9   8          5.69          5.74         6.35 o
  -8  -9   8         11.77         14.96         4.02 o
  -7  -9   8         18.16         22.15         3.39 o
  -6  -9   8          3.75          3.33         2.80 o
  -5  -9   8          0.49          2.65         2.97 o
  -4  -9   8         40.22         35.12         2.53 o
  -3  -9   8          0.19          1.83         2.15 o
  -2  -9   8          0.16          3.82         2.45 o
  -1  -9   8          5.42          7.27         2.08 o
   0  -9   8          0.93          3.06         2.88 o
   1  -9   8         37.01         37.83         2.75 o
   2  -9   8         47.36         51.67         2.97 o
   3  -9   8        154.54        172.04         4.21 o
   4  -9   8         20.45         22.91         2.54 o
   5  -9   8         83.06         94.29         2.78 o
   6  -9   8          1.57          2.09         2.17 o
   7  -9   8         28.72         39.52         2.22 o
   8  -9   8         21.90         22.51         2.21 o
   9  -9   8         23.50         24.62         2.25 o
  10  -9   8          1.91          3.17         2.35 o
  11  -9   8          2.93          6.75         2.37 o
  12  -9   8          0.96          2.44         2.69 o
  13  -9   8          0.66         -0.90         2.68 o
 -10  -8   8          1.01          1.59         5.62 o
  -9  -8   8         14.14         12.45         6.10 o
  -8  -8   8          6.71          6.85         3.63 o
  -7  -8   8         67.36         72.90         4.72 o
  -6  -8   8        121.78        126.77         5.02 o
  -5  -8   8         27.79         28.22         2.72 o
  -4  -8   8         33.22         38.97         2.76 o
  -3  -8   8        267.05        256.21         4.12 o
  -2  -8   8         15.04         22.37         2.13 o
  -1  -8   8         40.03         47.50         2.24 o
   0  -8   8        119.00        134.56         6.41 o
   1  -8   8         34.01         37.62         7.51 o
   2  -8   8        619.23        624.34         5.98 o
   3  -8   8         16.49         18.09         2.88 o
   4  -8   8          6.38          7.34         3.06 o
   5  -8   8          1.24         -0.80         2.54 o
   6  -8   8          4.28          6.65         2.22 o
   7  -8   8         40.32         42.09         2.60 o
   8  -8   8          2.05          5.70         2.56 o
   9  -8   8          1.18          0.89         2.24 o
  10  -8   8          3.58          5.67         2.16 o
  11  -8   8          3.33          3.39         2.79 o
  12  -8   8          0.92          1.27         2.71 o
  13  -8   8          1.30          1.95         5.13 o
 -10  -7   8          0.92          1.71         5.37 o
  -9  -7   8         11.24         10.99         5.13 o
  -8  -7   8          1.57          4.42         3.40 o
  -7  -7   8         11.49         13.74         3.07 o
  -6  -7   8        118.80        117.82         3.07 o
  -5  -7   8        169.78        165.87         4.25 o
  -4  -7   8        164.10        145.11         2.75 o
  -3  -7   8          7.67          8.74         2.17 o
  -2  -7   8        164.31        161.97         3.65 o
  -1  -7   8         53.78         47.89         2.21 o
   0  -7   8        254.62        268.51         8.91 o
   1  -7   8        343.92        353.30        11.11 o
   2  -7   8        545.95        550.12        14.22 o
   3  -7   8         28.28         35.72         2.55 o
   4  -7   8         38.44         35.61         2.50 o
   5  -7   8         88.95         89.76         3.08 o
   6  -7   8         20.46         20.14         2.84 o
   7  -7   8          6.00          4.57         2.35 o
   8  -7   8         27.16         29.09         2.35 o
   9  -7   8         48.64         37.42         2.52 o
  10  -7   8         15.99          9.01         2.63 o
  11  -7   8         14.87          8.97         2.67 o
  12  -7   8          9.87          6.27         3.00 o
 -11  -6   8          0.44          2.56         5.37 o
 -10  -6   8          2.00          5.01         5.01 o
  -9  -6   8          0.17          1.32         3.92 o
  -8  -6   8        252.88        243.47         8.13 o
  -7  -6   8        338.61        334.14         4.02 o
  -6  -6   8       1261.40       1302.44        31.73 o
  -5  -6   8         66.22         78.41         2.79 o
  -4  -6   8         34.66         36.04         2.35 o
  -3  -6   8        204.19        211.26         3.41 o
  -2  -6   8        127.85        144.24         3.15 o
  -1  -6   8        656.99        704.47         7.30 o
   0  -6   8         36.07         32.70         2.67 o
   1  -6   8          0.95          2.21         2.45 o
   2  -6   8        743.64        757.46         8.36 o
   3  -6   8          6.10         25.07        10.01 o
   4  -6   8          3.69          5.14         2.36 o
   5  -6   8          0.06          3.68         2.97 o
   6  -6   8         50.19         52.84         2.68 o
   7  -6   8        306.21        311.75         8.12 o
   8  -6   8         14.68         16.71         2.31 o
   9  -6   8         14.64         15.39         2.60 o
  10  -6   8          5.46          2.94         2.48 o
  11  -6   8          1.67          5.16         2.63 o
  12  -6   8          4.14         -2.66         2.99 o
 -11  -5   8          0.09          4.93         3.72 o
 -10  -5   8          0.26          4.67         3.35 o
  -9  -5   8        201.84        209.50         6.84 o
  -8  -5   8        102.10        103.23         2.45 o
  -7  -5   8        263.19        259.21         6.71 o
  -6  -5   8        257.10        275.02         5.87 o
  -5  -5   8        139.87        142.66         3.50 o
  -4  -5   8         13.42         15.93         2.09 o
  -3  -5   8        421.94        389.74         3.43 o
  -2  -5   8        239.40        224.22         3.26 o
  -1  -5   8          3.27          7.70         2.06 o
   0  -5   8       1562.84       1546.82         6.16 o
   1  -5   8        113.93        111.06         2.80 o
   2  -5   8          1.28          3.34         2.33 o
   3  -5   8         51.62         50.91         3.54 o
   4  -5   8         14.46         14.78         2.41 o
   5  -5   8          0.77          1.69         3.11 o
   6  -5   8         46.39         53.32         2.75 o
   7  -5   8          3.82          3.40         2.16 o
   8  -5   8         36.54         35.22         2.39 o
   9  -5   8          8.30         10.21         2.58 o
  10  -5   8         14.11         13.05         2.81 o
  11  -5   8          0.04          6.19         3.03 o
  12  -5   8          0.51          2.44         2.88 o
 -12  -4   8          5.73          9.15         3.66 o
 -11  -4   8          3.91         11.73         3.48 o
 -10  -4   8         29.11         28.40         2.70 o
  -9  -4   8         37.92         36.89         2.44 o
  -8  -4   8          0.47          1.03         2.32 o
  -7  -4   8        142.25        147.62         3.49 o
  -6  -4   8         70.74         67.43         2.38 o
  -5  -4   8        229.22        237.66         2.38 o
  -4  -4   8         85.49        101.04         2.04 o
  -3  -4   8       1649.54       1566.55        17.57 o
  -2  -4   8          0.41          1.23         2.07 o
  -1  -4   8        233.99        265.94         5.08 o
   0  -4   8        394.28        395.81         4.57 o
   1  -4   8        160.92        142.90         6.10 o
   2  -4   8        403.38        455.53         4.52 o
   3  -4   8        122.60        118.30         2.76 o
   4  -4   8        159.83        164.60         5.37 o
   5  -4   8          1.77          6.23         4.03 o
   6  -4   8         70.72         73.54         5.19 o
   7  -4   8          3.09          6.36         2.20 o
   8  -4   8         17.73         16.87         2.67 o
   9  -4   8         15.38         14.97         2.76 o
  10  -4   8          0.41          2.72         2.61 o
  11  -4   8          0.42          1.87         2.86 o
  12  -4   8          0.22          1.02         3.10 o
 -12  -3   8         13.97         18.83         3.58 o
 -11  -3   8         37.11         38.23         2.94 o
 -10  -3   8          2.35          6.15         2.93 o
  -9  -3   8          0.09          2.92         2.31 o
  -8  -3   8         21.49         31.22         2.28 o
  -7  -3   8         75.10         65.07         2.32 o
  -6  -3   8         19.46         15.25         1.98 o
  -5  -3   8        191.67        193.97         2.16 o
  -4  -3   8        420.50        425.94         3.21 o
  -3  -3   8        224.56        262.79         2.88 o
  -2  -3   8        226.35        289.11         4.27 o
  -1  -3   8         44.06         42.10         2.25 o
   0  -3   8         55.14         60.98         2.19 o
   1  -3   8        376.62        402.67         3.63 o
   2  -3   8         52.96         54.13         2.81 o
   3  -3   8          1.73          2.59         2.46 o
   4  -3   8         12.10         18.59         2.78 o
   5  -3   8          0.75          0.71         2.58 o
   6  -3   8         22.00         27.22         3.66 o
   7  -3   8         19.90         25.44         2.44 o
   8  -3   8          7.69          7.44         2.51 o
   9  -3   8          9.15          9.46         2.74 o
  10  -3   8          3.03          4.32         3.07 o
  11  -3   8          0.11          4.22         3.34 o
 -13  -2   8         10.98         14.53         3.39 o
 -12  -2   8          0.02         -1.46         3.18 o
 -11  -2   8         18.44         18.96         2.56 o
 -10  -2   8         67.82         66.99         3.03 o
  -9  -2   8        155.73        158.15         2.71 o
  -8  -2   8        122.35        125.34         4.05 o
  -7  -2   8        896.97        867.97         9.66 o
  -6  -2   8        462.63        449.47         4.51 o
  -5  -2   8        189.79        186.08         2.21 o
  -4  -2   8        440.98        382.91         2.54 o
  -3  -2   8          0.52          2.59         1.67 o
  -2  -2   8        248.11        291.90         2.88 o
  -1  -2   8         10.19          9.39         1.97 o
   0  -2   8         72.93         92.94         2.64 o
   1  -2   8         83.35         77.33         2.32 o
   2  -2   8          0.21         -1.04         2.42 o
   3  -2   8          2.39          3.40         2.46 o
   4  -2   8         99.59         99.36         2.99 o
   5  -2   8        258.45        271.02         3.71 o
   6  -2   8         24.66         29.74         2.84 o
   7  -2   8         43.88         40.13         2.63 o
   8  -2   8         18.16         22.99         2.81 o
   9  -2   8          1.52          0.02         3.10 o
  10  -2   8          0.24          1.13         3.26 o
  11  -2   8          2.75          2.54         3.25 o
 -13  -1   8          0.15          3.22         2.92 o
 -12  -1   8          9.03          9.96         2.50 o
 -11  -1   8         14.15         14.33         2.37 o
 -10  -1   8         33.13         31.03         2.31 o
  -9  -1   8          8.29          9.09         2.10 o
  -8  -1   8        727.62        722.42         9.04 o
  -7  -1   8         12.50         15.73         2.08 o
  -6  -1   8        230.20        232.61         3.07 o
  -5  -1   8        123.82        122.24         2.08 o
  -4  -1   8         99.24         95.81         1.98 o
  -3  -1   8        425.92        404.49         4.51 o
  -2  -1   8        401.52        344.32         4.25 o
  -1  -1   8         63.02         68.75         2.28 o
   0  -1   8        435.53        421.27         5.38 o
   1  -1   8          6.04          6.10         1.97 o
   2  -1   8         24.10         38.24         2.99 o
   3  -1   8         13.02         12.90         3.10 o
   4  -1   8         11.87         10.83         2.64 o
   5  -1   8         24.58         27.81         2.76 o
   6  -1   8          5.24         10.09         2.62 o
   7  -1   8        113.68        114.18         8.24 o
   8  -1   8          0.16          3.66         2.75 o
   9  -1   8          0.09          5.06         3.12 o
  10  -1   8          3.15          2.63         3.55 o
 -13   0   8         29.97         34.75         2.74 o
 -12   0   8          6.84          9.09         2.27 o
 -11   0   8         10.50         10.48         2.28 o
 -10   0   8          2.19          5.93         2.18 o
  -9   0   8         49.12         46.20         2.36 o
  -8   0   8          2.68          5.06         2.21 o
  -7   0   8        215.17        202.02         3.88 o
  -6   0   8         93.15         81.64         2.33 o
  -5   0   8        312.15        303.58         3.17 o
  -4   0   8         12.07          8.52         1.82 o
  -3   0   8         27.69         23.06         1.85 o
  -2   0   8         26.27         33.42         1.85 o
  -1   0   8        198.85        196.15         2.49 o
   0   0   8          3.33          4.84         1.95 o
   1   0   8          1.68          1.23         2.12 o
   2   0   8        246.95        234.62         2.90 o
   3   0   8          1.82          6.96         2.24 o
   4   0   8         70.01         74.41         3.27 o
   5   0   8         10.83         13.00         3.06 o
   6   0   8          4.61          7.28         2.67 o
   7   0   8          0.70          3.38         2.69 o
   8   0   8          2.26          5.29         3.07 o
   9   0   8          2.16          3.36         3.32 o
  10   0   8          0.48         -0.37         3.83 o
 -14   1   8          3.78          5.87         2.57 o
 -13   1   8          3.71          5.76         2.33 o
 -12   1   8          0.41          4.43         2.22 o
 -11   1   8         54.19         62.93         2.20 o
 -10   1   8        226.69        244.09         3.98 o
  -9   1   8          6.35          9.22         2.11 o
  -8   1   8         21.48         19.14         2.30 o
  -7   1   8         42.51         40.20         1.88 o
  -6   1   8         39.98         33.01         2.00 o
  -5   1   8          0.25          2.10         1.76 o
  -4   1   8         29.20         40.13         1.87 o
  -3   1   8        119.89        118.60         2.96 o
  -2   1   8        177.51        184.55         2.86 o
  -1   1   8         18.91         26.60         2.06 o
   0   1   8          0.03          1.03         1.94 o
   1   1   8          0.82          2.48         2.23 o
   2   1   8         43.63         48.85         2.39 o
   3   1   8         26.56         30.24         2.48 o
   4   1   8         15.07         12.72         2.63 o
   5   1   8         31.99         31.38         2.43 o
   6   1   8          8.76          6.32         2.32 o
   7   1   8         37.66         35.74         3.21 o
   8   1   8          7.71          6.42         3.36 o
   9   1   8          0.03          0.98         3.61 o
 -14   2   8          0.81          3.75         2.38 o
 -13   2   8         13.27         19.12         2.30 o
 -12   2   8         19.44         18.56         2.13 o
 -11   2   8          2.04          4.07         2.09 o
 -10   2   8         24.14         23.82         2.11 o
  -9   2   8        120.79        114.17         4.99 o
  -8   2   8        339.05        341.67         8.09 o
  -7   2   8        579.30        559.04         7.00 o
  -6   2   8        206.78        201.72         4.55 o
  -5   2   8        278.34        270.60         3.19 o
  -4   2   8         34.91         32.67         2.10 o
  -3   2   8         64.14         54.74         1.94 o
  -2   2   8          9.37          6.72         2.00 o
  -1   2   8          7.84         11.31         2.01 o
   0   2   8          0.52          0.53         2.14 o
   1   2   8          5.23          3.26         2.34 o
   2   2   8        183.01        189.62         4.94 o
   3   2   8         34.86         35.87         2.40 o
   4   2   8         16.54         14.80         2.59 o
   5   2   8         20.85         19.24         2.54 o
   6   2   8         17.34         14.68         2.78 o
   7   2   8          0.08          0.33         2.63 o
   8   2   8          1.97          3.08         3.68 o
 -14   3   8          1.24          3.11         2.36 o
 -13   3   8          0.59          1.78         2.19 o
 -12   3   8          6.82          5.15         2.24 o
 -11   3   8          5.83          3.57         3.18 o
 -10   3   8          0.16          2.64         2.02 o
  -9   3   8        285.83        281.39         6.27 o
  -8   3   8        315.95        272.50         5.92 o
  -7   3   8         58.77         62.22         2.05 o
  -6   3   8          8.67          9.81         2.61 o
  -5   3   8          0.81          0.98         2.40 o
  -4   3   8         12.98         11.83         1.82 o
  -3   3   8         95.19         89.52         2.02 o
  -2   3   8        208.15        214.58         2.51 o
  -1   3   8         12.82         15.29         2.24 o
   0   3   8         14.89         15.39         2.24 o
   1   3   8        123.73        124.89         2.99 o
   2   3   8        105.62         99.77         2.52 o
   3   3   8        118.67        114.72         2.75 o
   4   3   8          6.41          9.50         2.51 o
   5   3   8          0.02          1.29         2.50 o
   6   3   8         39.09         39.95         2.87 o
   7   3   8          9.27         10.75         3.07 o
   8   3   8          6.15          4.27         4.50 o
 -14   4   8          9.90          9.85         2.48 o
 -13   4   8          1.95          1.90         2.20 o
 -12   4   8          6.43          8.08         2.01 o
 -11   4   8          3.14          2.52         2.70 o
 -10   4   8          0.31          1.51         2.02 o
  -9   4   8         13.77         15.87         1.92 o
  -8   4   8        328.85        288.44         5.32 o
  -7   4   8          2.13          5.69         2.07 o
  -6   4   8         42.88         43.28         2.20 o
  -5   4   8         48.84         37.68         2.03 o
  -4   4   8         19.27         21.38         1.82 o
  -3   4   8         40.48         37.55         2.33 o
  -2   4   8        119.57        119.70         2.17 o
  -1   4   8         78.48         63.59         2.85 o
   0   4   8        356.65        363.23         3.49 o
   1   4   8         96.18        101.59         3.04 o
   2   4   8         33.63         31.19         2.82 o
   3   4   8          0.16          3.15         2.73 o
   4   4   8          0.05          3.18         2.57 o
   5   4   8          5.61         11.28         2.87 o
   6   4   8          3.07          4.13         3.79 o
   7   4   8          0.02          1.21         4.18 o
 -14   5   8          4.44         10.34         2.23 o
 -13   5   8          7.63          7.76         2.12 o
 -12   5   8          2.61          5.46         2.11 o
 -11   5   8         14.11         12.69         1.97 o
 -10   5   8         76.09         76.91         2.54 o
  -9   5   8          6.93         10.33         1.89 o
  -8   5   8         44.01         47.47         2.16 o
  -7   5   8         17.57         17.14         1.93 o
  -6   5   8         79.82         73.51         2.03 o
  -5   5   8         39.32         38.18         2.10 o
  -4   5   8         96.28         84.88         2.01 o
  -3   5   8         63.69         56.45         2.25 o
  -2   5   8        343.80        319.71         5.64 o
  -1   5   8          4.02          4.03         2.34 o
   0   5   8          7.54          9.43         2.46 o
   1   5   8         20.73         24.68         2.82 o
   2   5   8          5.01          7.38         2.43 o
   3   5   8          1.23          3.87         2.44 o
   4   5   8          0.01         -1.38         2.53 o
   5   5   8          0.29         -0.89         3.53 o
   6   5   8          5.82          7.17         3.66 o
 -14   6   8          0.94          2.27         2.32 o
 -13   6   8         10.66          8.59         2.23 o
 -12   6   8          2.80          5.81         2.04 o
 -11   6   8        113.61        121.58         5.81 o
 -10   6   8        109.48        111.35         3.17 o
  -9   6   8          5.04          6.10         1.98 o
  -8   6   8         50.80         51.96         2.11 o
  -7   6   8         27.10         23.69         1.93 o
  -6   6   8         10.40         10.58         1.85 o
  -5   6   8          3.83          4.44         1.97 o
  -4   6   8          6.11         13.11         2.54 o
  -3   6   8        182.35        165.24         2.50 o
  -2   6   8         32.09         35.19         2.18 o
  -1   6   8        112.98        103.28         2.66 o
   0   6   8        247.49        244.69         6.69 o
   1   6   8         22.98         28.11         2.73 o
   2   6   8          0.58          1.95         2.62 o
   3   6   8          0.04          2.02         2.93 o
   4   6   8          0.33         -0.43         3.44 o
   5   6   8          7.63         12.57         3.75 o
 -13   7   8         12.97          7.48         2.26 o
 -12   7   8         22.68         23.24         2.48 o
 -11   7   8         54.90         55.39         2.14 o
 -10   7   8         13.94         15.24         1.95 o
  -9   7   8         94.02         87.33         2.55 o
  -8   7   8         33.50         24.35         1.98 o
  -7   7   8          8.47         11.37         2.04 o
  -6   7   8          5.40          5.62         1.79 o
  -5   7   8          2.71          4.75         2.03 o
  -4   7   8          7.61          7.80         2.34 o
  -3   7   8         14.07         15.16         1.99 o
  -2   7   8          0.54         -2.61         2.34 o
  -1   7   8          3.35          3.14         2.39 o
   0   7   8          5.45          8.85         2.43 o
   1   7   8          0.79          0.69         2.49 o
   2   7   8          0.12          4.84         3.60 o
   3   7   8         12.65         15.61         4.52 o
   4   7   8          0.57          3.53         3.62 o
 -13   8   8          5.14          3.40         2.11 o
 -12   8   8          3.28          3.74         2.03 o
 -11   8   8         19.05         19.21         2.04 o
 -10   8   8         36.26         39.40         2.76 o
  -9   8   8         11.40         14.18         2.03 o
  -8   8   8          4.78          4.88         1.96 o
  -7   8   8         62.89         60.54         2.55 o
  -6   8   8         27.23         22.64         1.92 o
  -5   8   8         37.73         28.44         2.14 o
  -4   8   8         31.30         27.77         2.10 o
  -3   8   8         72.14         72.96         2.51 o
  -2   8   8          0.32          2.62         2.52 o
  -1   8   8          6.28          5.68         2.62 o
   0   8   8          0.68         -1.38         2.66 o
   1   8   8          0.23         -0.06         3.11 o
   2   8   8          2.16          3.86         3.50 o
   3   8   8          0.16          0.70         3.66 o
 -12   9   8          6.55          7.44         2.10 o
 -11   9   8          5.60          1.62         1.97 o
 -10   9   8          0.04          0.24         2.04 o
  -9   9   8          1.69          2.36         1.98 o
  -8   9   8         20.27         21.00         2.59 o
  -7   9   8         30.38         24.63         2.10 o
  -6   9   8         28.70         34.81         2.26 o
  -5   9   8         12.67         11.32         2.15 o
  -4   9   8         46.96         49.60         2.39 o
  -3   9   8          6.57          4.36         2.46 o
  -2   9   8          0.91          3.04         2.47 o
  -1   9   8          0.20         -0.49         2.51 o
   0   9   8          7.57          7.52         2.83 o
   1   9   8          1.05          2.83         2.84 o
 -11  10   8         17.50         18.91         2.20 o
 -10  10   8          0.64         -0.52         2.36 o
  -9  10   8          2.55          5.58         2.15 o
  -8  10   8         29.06         32.44         2.92 o
  -7  10   8         10.31         13.39         2.15 o
  -6  10   8         13.04         14.74         2.28 o
  -5  10   8          0.30          2.17         2.22 o
  -4  10   8         16.66         16.63         2.31 o
  -3  10   8         30.55         28.33         2.65 o
  -2  10   8          0.00          1.57         2.88 o
  -1  10   8          0.84          3.39         2.73 o
   0  10   8          0.29          4.19         5.07 o
 -10  11   8         19.94         23.75         3.19 o
  -9  11   8          1.99          2.46         2.55 o
  -8  11   8          0.08          0.80         2.04 o
  -7  11   8         36.61         33.27         4.32 o
  -6  11   8          7.39          9.77         2.20 o
  -5  11   8          0.43         -0.69         2.43 o
  -4  11   8         21.37         26.16         2.60 o
  -3  11   8         15.47         17.16         3.07 o
   2 -17   9          0.05          3.70         3.08 o
   3 -17   9          2.13          2.06         2.57 o
   4 -17   9          0.07         -0.41         3.28 o
   5 -17   9          6.54          8.05         3.80 o
   6 -17   9          0.60          2.19         3.40 o
   7 -17   9          1.60          3.74         4.94 o
   8 -17   9          2.52          1.59         4.39 o
   0 -16   9          0.00          1.74         2.53 o
   1 -16   9          0.84          2.31         2.31 o
   2 -16   9          0.45          2.19         2.46 o
   3 -16   9          4.23          5.45         2.46 o
   4 -16   9          9.88         11.40         3.97 o
   5 -16   9          2.47          8.35         3.20 o
   6 -16   9          2.40         -1.84         2.93 o
   7 -16   9          2.84          8.28         2.93 o
   8 -16   9          0.03          6.24         3.26 o
   9 -16   9          1.78          5.76         2.71 o
  -2 -15   9          1.21          4.59         2.71 o
  -1 -15   9          0.34          2.80         2.27 o
   0 -15   9          7.91          9.33         2.47 o
   1 -15   9          3.31          3.51         2.94 o
   2 -15   9          3.40          4.66         2.31 o
   3 -15   9         11.41         12.21         2.33 o
   4 -15   9          1.94          3.89         2.89 o
   5 -15   9          1.79          4.38         2.80 o
   6 -15   9         13.28         16.59         3.17 o
   7 -15   9          0.48         -1.74         5.62 o
   8 -15   9          0.29          1.19         2.49 o
   9 -15   9          0.64          5.66         2.57 o
  10 -15   9          0.01         -0.61         3.05 o
  -4 -14   9          7.21          5.91         2.93 o
  -3 -14   9         12.37          8.46         2.83 o
  -2 -14   9          2.59          2.85         2.60 o
  -1 -14   9          2.65          3.93         2.54 o
   0 -14   9         17.82         16.33         2.51 o
   1 -14   9          0.12          0.60         2.52 o
   2 -14   9          9.60         10.40         2.53 o
   3 -14   9          0.11          0.27         2.44 o
   4 -14   9         29.89         33.74         2.50 o
   5 -14   9          2.35          2.76         4.30 o
   6 -14   9         27.32         25.98         2.45 o
   7 -14   9          6.87          7.55         2.21 o
   8 -14   9          6.10          4.06         4.75 o
   9 -14   9          0.04         -0.66         2.46 o
  10 -14   9          0.04          0.55         2.66 o
  11 -14   9          0.91          5.59         2.34 o
  -5 -13   9          1.92          0.14         3.35 o
  -4 -13   9          0.52          3.45         3.03 o
  -3 -13   9         25.18         25.33         2.71 o
  -2 -13   9          1.40          1.53         2.44 o
  -1 -13   9         22.38         21.21         2.37 o
   0 -13   9         20.35         23.82         2.38 o
   1 -13   9         26.84         27.30         2.62 o
   2 -13   9        172.08        168.11         9.22 o
   3 -13   9        187.17        183.87         5.43 o
   4 -13   9          3.81          8.27         2.16 o
   5 -13   9         29.10         30.06         3.58 o
   6 -13   9          5.42         10.92         3.18 o
   7 -13   9          1.80         -1.50         2.36 o
   8 -13   9          1.59          3.58         2.39 o
   9 -13   9          1.12         -0.66         2.27 o
  10 -13   9          7.81         10.01         2.45 o
  11 -13   9          1.34          8.71         2.70 o
  12 -13   9          0.01          0.63         2.97 o
  -6 -12   9         15.34         13.69         3.54 o
  -5 -12   9          9.19          6.58         2.86 o
  -4 -12   9          7.11          9.25         2.80 o
  -3 -12   9         14.08         11.47         2.56 o
  -2 -12   9         19.95         21.51         2.44 o
  -1 -12   9          0.29          0.23         2.25 o
   0 -12   9          8.03          6.62         2.81 o
   1 -12   9         10.22         12.96         2.66 o
   2 -12   9          0.37          4.78         2.67 o
   3 -12   9         35.19         31.10         2.71 o
   4 -12   9         20.70         27.88         2.59 o
   5 -12   9          7.51         10.28         2.16 o
   6 -12   9          0.36          4.32         2.14 o
   7 -12   9         16.40         17.64         2.53 o
   8 -12   9          6.89          4.38         2.27 o
   9 -12   9         19.67         17.40         2.44 o
  10 -12   9         12.40         16.28         2.42 o
  11 -12   9          1.54          1.03         2.36 o
  12 -12   9          1.67          8.63         2.80 o
  -7 -11   9          7.98          9.97         3.70 o
  -6 -11   9          1.79          1.37         3.24 o
  -5 -11   9         37.57         37.32         3.03 o
  -4 -11   9          0.18          2.62         2.65 o
  -3 -11   9         16.52         15.47         2.58 o
  -2 -11   9          2.09          3.25         2.60 o
  -1 -11   9        124.36        107.14         2.78 o
   0 -11   9         82.69         91.14         4.64 o
   1 -11   9         34.14         34.27         2.93 o
   2 -11   9         15.77          9.84         2.57 o
   3 -11   9         21.28         20.63         2.62 o
   4 -11   9          0.04         -0.69         4.82 o
   5 -11   9        103.23        115.45         3.48 o
   6 -11   9         67.98         72.72         4.50 o
   7 -11   9          2.87          4.39         2.94 o
   8 -11   9          0.27          2.41         2.13 o
   9 -11   9          0.64          1.12         2.51 o
  10 -11   9          0.29          0.14         2.47 o
  11 -11   9          4.39          6.00         2.84 o
  12 -11   9          0.38          0.96         2.73 o
  -8 -10   9         13.51         15.70         3.86 o
  -7 -10   9          7.16          8.04         3.45 o
  -6 -10   9         25.26         30.04         3.05 o
  -5 -10   9         17.38         20.28         2.81 o
  -4 -10   9         10.71         13.26         2.47 o
  -3 -10   9          0.67          2.89         2.26 o
  -2 -10   9        140.30        132.82         3.31 o
  -1 -10   9         22.41         26.02         2.24 o
   0 -10   9          0.67          1.22         5.92 o
   1 -10   9          3.44          1.62         2.66 o
   2 -10   9        165.06        172.62         3.37 o
   3 -10   9         66.20         72.04         2.71 o
   4 -10   9         42.65         42.79         4.76 o
   5 -10   9          2.60          6.32         2.49 o
   6 -10   9         32.15         30.57         2.20 o
   7 -10   9          4.49          7.35         2.18 o
   8 -10   9         26.80         27.62         2.51 o
   9 -10   9          3.36          3.37         2.74 o
  10 -10   9          8.15          6.67         2.42 o
  11 -10   9          1.15          2.38         2.45 o
  12 -10   9          0.02          1.55         2.39 o
  -9  -9   9          1.42          6.47         6.10 o
  -8  -9   9          7.75          8.61         3.45 o
  -7  -9   9         45.86         49.04         3.22 o
  -6  -9   9         23.76         25.07         3.04 o
  -5  -9   9          0.89          2.95         2.63 o
  -4  -9   9        140.56        153.98         3.62 o
  -3  -9   9        334.57        331.01         8.07 o
  -2  -9   9         86.13         90.58         3.97 o
  -1  -9   9          4.91          4.33         2.35 o
   0  -9   9         36.00         40.03         7.26 o
   1  -9   9        157.22        137.83         3.01 o
   2  -9   9          4.35         11.39         3.30 o
   3  -9   9        141.58        136.66         2.97 o
   4  -9   9         16.72         14.59         2.45 o
   5  -9   9          3.34         -0.50         2.59 o
   6  -9   9          1.56          0.53         2.76 o
   7  -9   9         28.11         31.36         2.19 o
   8  -9   9          0.62          1.17         2.40 o
   9  -9   9          8.27          8.67         2.61 o
  10  -9   9         16.38         19.82         3.15 o
  11  -9   9         17.19         13.97         2.70 o
  12  -9   9         15.91         13.02         2.78 o
 -10  -8   9          2.25          6.35         6.35 o
  -9  -8   9          0.16          1.59         4.28 o
  -8  -8   9         18.56         17.59         3.28 o
  -7  -8   9         61.94         61.91         2.98 o
  -6  -8   9          1.37          1.75         2.76 o
  -5  -8   9          3.47          3.92         2.46 o
  -4  -8   9         31.93         28.43         2.38 o
  -3  -8   9        483.83        447.89        10.82 o
  -2  -8   9         76.72         83.24         2.67 o
  -1  -8   9         57.61         58.45         2.31 o
   0  -8   9         15.14         16.51         3.09 o
   1  -8   9         60.84         69.77         2.93 o
   2  -8   9        278.77        281.22        10.62 o
   3  -8   9         58.61         51.26         5.92 o
   4  -8   9         85.13         85.79         2.71 o
   5  -8   9        121.75        142.62         3.02 o
   6  -8   9         19.16         18.12         2.67 o
   7  -8   9          4.22          7.58         2.16 o
   8  -8   9          2.63          6.86         2.11 o
   9  -8   9          7.57          4.76         2.41 o
  10  -8   9         11.29         11.82         2.44 o
  11  -8   9         10.64         10.61         2.69 o
  12  -8   9          0.62         -0.34         2.58 o
 -10  -7   9          0.32          3.30         5.37 o
  -9  -7   9          0.40          1.27         3.63 o
  -8  -7   9          1.14          3.81         2.76 o
  -7  -7   9          0.66          3.00         2.65 o
  -6  -7   9         14.84         14.77         2.72 o
  -5  -7   9          0.61          0.08         2.60 o
  -4  -7   9        510.25        529.38         9.37 o
  -3  -7   9         25.78         32.63         2.19 o
  -2  -7   9          2.33          6.08         2.21 o
  -1  -7   9         46.37         47.04         2.09 o
   0  -7   9         21.92         26.67         2.45 o
   1  -7   9        334.01        290.25         4.39 o
   2  -7   9        176.48        202.30         3.06 o
   3  -7   9         78.62         90.18         3.48 o
   4  -7   9          0.42          2.72         2.69 o
   5  -7   9         40.79         42.81         2.93 o
   6  -7   9         24.13         24.87         2.68 o
   7  -7   9          9.36         14.54         2.37 o
   8  -7   9          5.30          6.92         2.34 o
   9  -7   9         32.37         29.59         2.55 o
  10  -7   9         19.46         18.34         2.86 o
  11  -7   9          0.07          2.69         2.68 o
  12  -7   9          0.00          0.26         2.80 o
 -11  -6   9          7.41         -1.83         5.62 o
 -10  -6   9          7.64          7.69         4.27 o
  -9  -6   9         91.14         91.80         7.28 o
  -8  -6   9         28.34         31.06         3.02 o
  -7  -6   9         72.42         72.72         3.14 o
  -6  -6   9         90.15         88.33         2.73 o
  -5  -6   9        344.63        360.64         9.03 o
  -4  -6   9          1.27          2.12         2.89 o
  -3  -6   9         77.28         78.63         2.87 o
  -2  -6   9         14.66         16.73         2.33 o
  -1  -6   9         48.51         44.54         2.04 o
   0  -6   9        514.80        462.66         5.25 o
   1  -6   9        436.69        430.07         5.01 o
   2  -6   9         39.35         47.73         3.42 o
   3  -6   9          7.01         11.81         2.46 o
   4  -6   9         58.39         57.72         3.19 o
   5  -6   9         22.69         28.41         3.54 o
   6  -6   9         16.61         19.28         2.83 o
   7  -6   9          0.12          1.35         2.70 o
   8  -6   9          0.17          1.99         2.44 o
   9  -6   9         26.31         28.18         2.39 o
  10  -6   9         36.43         33.78         2.93 o
  11  -6   9          1.48          5.77         2.91 o
  12  -6   9          0.71         -2.46         3.21 o
 -11  -5   9          1.22          2.83         3.44 o
 -10  -5   9          0.95          4.75         2.88 o
  -9  -5   9         10.54         10.29         2.39 o
  -8  -5   9         24.53         19.00         2.46 o
  -7  -5   9        322.51        322.45         3.23 o
  -6  -5   9         30.02         31.15         2.05 o
  -5  -5   9         12.21         12.78         2.41 o
  -4  -5   9        248.08        227.19         2.71 o
  -3  -5   9          2.09          2.14         1.93 o
  -2  -5   9          6.02         10.74         2.06 o
  -1  -5   9        129.67        148.75         2.40 o
   0  -5   9         50.82         47.14         3.51 o
   1  -5   9        226.15        271.97         6.71 o
   2  -5   9         15.47         16.75         2.33 o
   3  -5   9         74.16         75.07         2.81 o
   4  -5   9         42.15         45.17         3.54 o
   5  -5   9          2.64         10.43         3.11 o
   6  -5   9        191.57        204.92        15.75 o
   7  -5   9          1.26          4.25         2.38 o
   8  -5   9          7.41          9.48         2.39 o
   9  -5   9          1.16          0.26         2.63 o
  10  -5   9          0.37          1.39         2.83 o
  11  -5   9          0.03          1.94         2.86 o
 -12  -4   9          0.09          2.76         3.58 o
 -11  -4   9          3.40          7.24         2.77 o
 -10  -4   9          2.48          4.40         2.42 o
  -9  -4   9         62.12         64.25         2.97 o
  -8  -4   9         14.03         11.90         2.06 o
  -7  -4   9        175.34        168.37         2.61 o
  -6  -4   9         72.18         73.63         2.19 o
  -5  -4   9         10.82          6.73         1.77 o
  -4  -4   9         72.10         55.83         2.15 o
  -3  -4   9          6.58         10.14         2.35 o
  -2  -4   9          3.70          4.52         2.19 o
  -1  -4   9          0.09          3.87         1.85 o
   0  -4   9        264.90        244.79         2.51 o
   1  -4   9          8.79          9.40         2.76 o
   2  -4   9          9.96         11.35         2.56 o
   3  -4   9         44.41         50.67         3.36 o
   4  -4   9         49.84         48.21         2.87 o
   5  -4   9         24.81         24.90         3.54 o
   6  -4   9          6.86         10.65         3.06 o
   7  -4   9          7.99          7.72         2.10 o
   8  -4   9          4.88         11.34         2.45 o
   9  -4   9          0.06          2.45         2.74 o
  10  -4   9          6.06          7.41         3.00 o
  11  -4   9          1.08          6.38         2.89 o
 -12  -3   9          8.70         12.90         2.89 o
 -11  -3   9         21.24         19.55         3.11 o
 -10  -3   9          2.61          6.03         2.45 o
  -9  -3   9        178.35        168.16         4.53 o
  -8  -3   9         29.75         28.90         2.04 o
  -7  -3   9         13.32         13.26         2.02 o
  -6  -3   9         18.51         15.29         1.93 o
  -5  -3   9        222.25        214.26         3.03 o
  -4  -3   9        183.88        177.29         2.25 o
  -3  -3   9        277.09        276.43         3.73 o
  -2  -3   9        122.68        102.26         2.29 o
  -1  -3   9        765.79        780.01         7.27 o
   0  -3   9         19.27         27.27         1.97 o
   1  -3   9        191.93        188.88         2.40 o
   2  -3   9          0.58          1.39         2.29 o
   3  -3   9         73.26         72.35         2.81 o
   4  -3   9         31.15         29.79         2.50 o
   5  -3   9         20.91         25.88         3.06 o
   6  -3   9          4.40          3.91         4.27 o
   7  -3   9          3.03          4.12         2.40 o
   8  -3   9         58.84         54.55         3.11 o
   9  -3   9          0.91          2.39         2.75 o
  10  -3   9         10.19          8.06         2.86 o
  11  -3   9          0.19          2.79         3.16 o
 -13  -2   9          1.22          5.13         3.02 o
 -12  -2   9         10.72         16.94         2.94 o
 -11  -2   9          0.84          3.80         2.24 o
 -10  -2   9          0.81          1.97         2.19 o
  -9  -2   9         11.24         14.19         2.19 o
  -8  -2   9         32.60         32.17         2.14 o
  -7  -2   9        469.34        449.65         6.63 o
  -6  -2   9         21.96         24.91         1.97 o
  -5  -2   9         84.66         83.44         2.09 o
  -4  -2   9         21.07         18.33         1.71 o
  -3  -2   9         46.97         47.73         2.47 o
  -2  -2   9         17.53         20.34         1.97 o
  -1  -2   9        157.24        153.71         2.23 o
   0  -2   9        103.72         97.17         2.16 o
   1  -2   9         68.42        103.58         3.55 o
   2  -2   9        483.64        474.56         4.09 o
   3  -2   9        457.70        448.38         3.88 o
   4  -2   9         10.81         11.75         2.61 o
   5  -2   9          0.44          3.76         2.89 o
   6  -2   9         21.98         29.30         3.02 o
   7  -2   9          5.61          1.68         3.35 o
   8  -2   9          0.61          0.05         2.75 o
   9  -2   9          0.02          1.66         3.02 o
  10  -2   9          5.83          7.30         3.30 o
 -13  -1   9          7.72         11.08         2.55 o
 -12  -1   9          0.22          4.01         2.29 o
 -11  -1   9         16.91         14.42         2.18 o
 -10  -1   9          0.91          4.46         2.03 o
  -9  -1   9         24.45         26.90         2.13 o
  -8  -1   9         83.90         79.92         2.32 o
  -7  -1   9        160.30        156.51         3.42 o
  -6  -1   9          8.34         10.73         1.78 o
  -5  -1   9         35.75         38.66         1.93 o
  -4  -1   9         52.61         61.86         2.13 o
  -3  -1   9         92.30         91.60         1.84 o
  -2  -1   9         72.08         78.84         2.09 o
  -1  -1   9          3.48          4.75         1.85 o
   0  -1   9         11.98          8.40         1.92 o
   1  -1   9        173.04        169.42         3.25 o
   2  -1   9        175.65        179.58         2.74 o
   3  -1   9         24.00         27.74         2.98 o
   4  -1   9         13.16         15.11         2.75 o
   5  -1   9          0.14          1.87         2.93 o
   6  -1   9         16.69         16.05         2.81 o
   7  -1   9          0.17          1.54         3.35 o
   8  -1   9         12.33         11.08         2.81 o
   9  -1   9          0.16          0.69         3.09 o
  10  -1   9          0.05          2.07         3.55 o
 -13   0   9         39.41         47.15         2.62 o
 -12   0   9         23.02         29.90         2.41 o
 -11   0   9         32.33         33.64         2.19 o
 -10   0   9          1.26          5.23         2.07 o
  -9   0   9        302.42        283.06         3.54 o
  -8   0   9        264.46        286.30         3.96 o
  -7   0   9         38.84         29.36         1.95 o
  -6   0   9        144.70        136.49         2.05 o
  -5   0   9        233.19        215.28         2.26 o
  -4   0   9        118.61        126.21         2.59 o
  -3   0   9          5.21          4.83         1.64 o
  -2   0   9        405.84        410.46         6.40 o
  -1   0   9        121.33        132.33         2.30 o
   0   0   9          5.78          9.24         1.94 o
   1   0   9         28.39         31.13         2.36 o
   2   0   9          0.17          2.24         1.97 o
   3   0   9          1.67          1.58         2.25 o
   4   0   9         45.72         48.08         2.44 o
   5   0   9          4.44          5.36         2.97 o
   6   0   9         49.79         46.06         3.09 o
   7   0   9          3.56          5.68         2.76 o
   8   0   9          0.75          2.45         2.96 o
   9   0   9          1.42          2.13         3.28 o
 -13   1   9          6.66         10.99         2.46 o
 -12   1   9          0.80          1.50         2.13 o
 -11   1   9         18.63         28.31         2.64 o
 -10   1   9         50.86         42.24         2.15 o
  -9   1   9         83.46         71.94         2.70 o
  -8   1   9          5.36          5.49         1.92 o
  -7   1   9         26.67         26.83         1.99 o
  -6   1   9        143.53        139.80         2.59 o
  -5   1   9         16.56         15.53         2.01 o
  -4   1   9          3.45          2.89         1.93 o
  -3   1   9        197.09        203.23         2.24 o
  -2   1   9        220.07        216.82         2.31 o
  -1   1   9          0.93          2.12         1.96 o
   0   1   9          8.57          5.37         2.13 o
   1   1   9        219.32        215.44         2.83 o
   2   1   9         23.29         28.30         2.60 o
   3   1   9          4.42          6.20         2.27 o
   4   1   9          6.40          4.81         2.54 o
   5   1   9         42.62         46.02         2.54 o
   6   1   9          5.81          8.02         2.46 o
   7   1   9          0.00          2.59         2.59 o
   8   1   9          0.77          0.63         3.15 o
 -14   2   9          0.05          1.83         5.62 o
 -13   2   9          0.21          3.58         2.47 o
 -12   2   9         16.38         22.41         2.16 o
 -11   2   9         12.86         16.16         2.11 o
 -10   2   9         20.48         15.43         1.89 o
  -9   2   9         29.34         33.47         1.87 o
  -8   2   9         17.72         16.86         2.13 o
  -7   2   9        531.59        487.87         4.88 o
  -6   2   9        314.04        294.09         2.54 o
  -5   2   9        118.97        118.82         3.37 o
  -4   2   9        169.23        173.09         3.44 o
  -3   2   9         19.48         20.10         2.01 o
  -2   2   9         18.57         17.90         2.17 o
  -1   2   9          6.36          4.53         2.15 o
   0   2   9          0.05          2.24         2.29 o
   1   2   9        106.55        108.58         2.51 o
   2   2   9         75.37         82.32         2.60 o
   3   2   9          1.45          2.21         2.23 o
   4   2   9          5.40          4.00         2.24 o
   5   2   9          4.78          7.23         2.41 o
   6   2   9          2.71          2.55         2.61 o
   7   2   9          6.76          3.45         2.81 o
   8   2   9          0.10          2.33         3.69 o
 -14   3   9          0.03          1.71         3.88 o
 -13   3   9          7.82          5.37         2.23 o
 -12   3   9          9.92         19.30         2.15 o
 -11   3   9         20.87         25.18         2.13 o
 -10   3   9         19.46         17.20         2.23 o
  -9   3   9         45.96         45.15         1.87 o
  -8   3   9          0.36         -2.75         1.92 o
  -7   3   9       1674.83       1607.46        23.51 o
  -6   3   9         39.08         41.61         1.96 o
  -5   3   9         75.63         78.35         2.63 o
  -4   3   9          5.88          5.51         1.87 o
  -3   3   9         89.72         87.23         2.03 o
  -2   3   9        598.67        572.01         6.26 o
  -1   3   9         25.44         16.26         2.50 o
   0   3   9         15.29         13.74         2.42 o
   1   3   9         94.46         94.78         2.67 o
   2   3   9          0.92          1.54         2.45 o
   3   3   9         17.04         18.59         2.46 o
   4   3   9         28.53         24.73         2.61 o
   5   3   9          1.07          4.95         2.55 o
   6   3   9          5.21          9.16         2.83 o
   7   3   9          0.14          1.86         3.36 o
 -14   4   9          6.79          7.60         3.52 o
 -13   4   9          0.83         -0.76         2.20 o
 -12   4   9          5.46         11.47         2.24 o
 -11   4   9          5.78          7.05         1.95 o
 -10   4   9        131.80        136.49         3.54 o
  -9   4   9        163.44        149.92         4.28 o
  -8   4   9         78.76         71.90         2.63 o
  -7   4   9         98.31         96.57         2.05 o
  -6   4   9        120.72        123.18         3.26 o
  -5   4   9         53.02         53.48         2.03 o
  -4   4   9         22.64         22.13         1.83 o
  -3   4   9         11.88         16.32         2.65 o
  -2   4   9         56.10         49.69         2.82 o
  -1   4   9        373.39        378.06         6.01 o
   0   4   9        209.62        188.43         5.71 o
   1   4   9        209.70        198.46         5.03 o
   2   4   9         39.37         38.62         3.21 o
   3   4   9         71.37         72.87         3.10 o
   4   4   9         21.22         22.65         2.36 o
   5   4   9         21.77         21.54         2.75 o
   6   4   9          2.10          5.23         3.50 o
 -13   5   9          5.50         11.49         2.91 o
 -12   5   9          3.16          5.09         2.40 o
 -11   5   9        217.22        204.98         3.30 o
 -10   5   9         92.66         96.93         4.18 o
  -9   5   9         60.23         55.93         2.80 o
  -8   5   9         35.85         34.49         1.98 o
  -7   5   9         26.22         29.80         3.74 o
  -6   5   9        265.78        252.91         4.40 o
  -5   5   9         16.89         15.22         1.85 o
  -4   5   9        743.49        669.19         8.93 o
  -3   5   9         72.01         66.75         2.32 o
  -2   5   9        123.69        115.75         2.46 o
  -1   5   9         17.80         16.05         2.60 o
   0   5   9          3.51          5.51         2.46 o
   1   5   9          3.99          6.46         2.37 o
   2   5   9          2.16          7.30         2.66 o
   3   5   9          2.93          5.68         2.66 o
   4   5   9          0.38          4.12         3.06 o
   5   5   9         17.18         22.98         3.80 o
 -13   6   9          4.48          6.51         2.19 o
 -12   6   9         24.82         30.83         2.15 o
 -11   6   9          0.57          3.27         2.12 o
 -10   6   9         70.55         78.58         2.05 o
  -9   6   9         19.34         25.16         2.16 o
  -8   6   9         42.76         41.31         2.05 o
  -7   6   9         83.41         83.70         3.19 o
  -6   6   9         15.69         19.95         2.05 o
  -5   6   9          8.73         11.97         1.93 o
  -4   6   9          2.30          3.29         1.90 o
  -3   6   9        372.92        355.38        10.77 o
  -2   6   9        105.60         97.54         2.60 o
  -1   6   9          4.19          5.28         2.31 o
   0   6   9          0.87          1.50         2.51 o
   1   6   9          7.31          6.28         2.68 o
   2   6   9          4.01          4.86         2.74 o
   3   6   9          1.60          1.73         3.10 o
   4   6   9          1.61          1.35         3.66 o
 -13   7   9         14.24         16.47         2.22 o
 -12   7   9         12.92         15.15         2.09 o
 -11   7   9          3.63          1.20         2.17 o
 -10   7   9          0.04          3.08         2.06 o
  -9   7   9         46.97         43.53         2.02 o
  -8   7   9        102.44        102.34         2.13 o
  -7   7   9        163.27        160.31         5.37 o
  -6   7   9         72.91         68.56         3.59 o
  -5   7   9          3.81          3.30         2.02 o
  -4   7   9          7.28          6.35         2.07 o
  -3   7   9          6.64          6.40         2.17 o
  -2   7   9          0.41          1.71         2.48 o
  -1   7   9          0.03          3.55         2.40 o
   0   7   9         16.58         22.75         2.51 o
   1   7   9          1.34          0.94         3.24 o
   2   7   9          0.01          1.30         3.17 o
   3   7   9         18.69         22.82         3.75 o
 -12   8   9          4.81          9.09         2.07 o
 -11   8   9         14.59         20.51         2.04 o
 -10   8   9         32.66         32.87         2.26 o
  -9   8   9          5.36          3.46         1.93 o
  -8   8   9         16.28         22.55         2.12 o
  -7   8   9          0.89          1.40         1.88 o
  -6   8   9          6.42          7.68         2.52 o
  -5   8   9          6.08          8.15         2.17 o
  -4   8   9          3.75          5.88         2.15 o
  -3   8   9         26.91         29.42         2.19 o
  -2   8   9          7.00          6.74         2.42 o
  -1   8   9          9.88          8.34         2.71 o
   0   8   9          6.62          6.04         2.59 o
   1   8   9          0.87          5.48         3.43 o
   2   8   9          0.03          0.37         4.03 o
 -11   9   9          6.35         12.00         2.12 o
 -10   9   9          0.71          3.30         2.25 o
  -9   9   9          1.46          4.31         1.93 o
  -8   9   9         10.94         12.77         2.09 o
  -7   9   9          2.70          4.43         2.00 o
  -6   9   9         68.51         76.24         3.75 o
  -5   9   9          2.25          4.36         2.16 o
  -4   9   9         90.66         84.27         3.59 o
  -3   9   9         80.14         77.69         3.70 o
  -2   9   9          6.92         10.70         2.63 o
  -1   9   9          0.94          3.51         2.92 o
   0   9   9          0.92          1.32         3.10 o
 -10  10   9          1.58          1.10         3.47 o
  -9  10   9         22.34         25.98         2.41 o
  -8  10   9          0.54          0.92         2.22 o
  -7  10   9          4.85          9.36         2.25 o
  -6  10   9          0.61          1.42         2.37 o
  -5  10   9          0.00          1.76         2.12 o
  -4  10   9          1.95          5.99         2.38 o
  -3  10   9          1.55          5.03         3.46 o
  -2  10   9          0.07          0.98         2.67 o
  -7  11   9          1.05          2.35         2.35 o
  -6  11   9          9.31         14.97         2.30 o
   2 -17  10          0.21         -1.83         5.49 o
   3 -17  10          0.49          3.88         3.03 o
   4 -17  10          1.28          1.70         2.60 o
   5 -17  10          1.66          4.92         2.62 o
   6 -17  10          0.25          1.17         2.41 o
   7 -17  10          3.20          2.16         2.76 o
   0 -16  10          0.50          1.07         2.30 o
   1 -16  10          0.83          4.12         2.40 o
   2 -16  10          0.48          4.46         2.64 o
   3 -16  10          0.50         -0.17         2.65 o
   4 -16  10          0.38         -1.35         2.73 o
   5 -16  10          0.21          4.47         2.44 o
   6 -16  10         16.99         12.32         2.49 o
   7 -16  10          6.84          5.20         2.32 o
   8 -16  10          1.13          7.23         2.48 o
   9 -16  10          0.03         -0.95         2.48 o
  -2 -15  10         21.72         18.69         4.35 o
  -1 -15  10          0.26          3.08         2.91 o
   0 -15  10          1.58         -0.76         2.21 o
   1 -15  10          1.49          1.95         2.51 o
   2 -15  10          8.79          8.48         2.44 o
   3 -15  10         13.30         12.14         2.39 o
   4 -15  10          0.13          0.76         2.30 o
   5 -15  10          7.81          8.13         2.25 o
   6 -15  10          7.38          8.71         2.23 o
   7 -15  10          0.05          0.22         4.77 o
   8 -15  10         19.64         21.80         3.61 o
   9 -15  10          4.84          3.93         2.57 o
  10 -15  10          1.72          2.60         2.64 o
  -4 -14  10          0.59          0.95         2.96 o
  -3 -14  10          0.01          3.05         2.84 o
  -2 -14  10          2.83          7.96         2.63 o
  -1 -14  10          0.92          0.77         2.50 o
   0 -14  10          0.00          5.95         2.48 o
   1 -14  10          0.14          1.48         2.83 o
   2 -14  10          6.63          5.62         3.78 o
   3 -14  10          0.51          2.74         2.69 o
   4 -14  10          4.77          6.96         2.25 o
   5 -14  10          2.73          5.72         2.67 o
   6 -14  10          9.65         11.80         2.22 o
   7 -14  10          0.07          3.23         2.21 o
   8 -14  10          6.64          6.29         2.58 o
   9 -14  10          1.21          1.17         2.32 o
  10 -14  10          0.01          1.19         2.34 o
  11 -14  10          3.63          1.46         4.39 o
  -5 -13  10          9.54          6.38         3.55 o
  -4 -13  10         10.49          9.61         3.08 o
  -3 -13  10          3.75          7.07         2.59 o
  -2 -13  10         10.51         14.55         2.51 o
  -1 -13  10          3.30          3.82         2.10 o
   0 -13  10          0.56         -0.52         2.42 o
   1 -13  10          4.88          2.71         2.92 o
   2 -13  10         59.29         56.74         4.09 o
   3 -13  10         72.22         73.34         3.17 o
   4 -13  10          0.01          2.53         2.81 o
   5 -13  10          9.99         10.36         2.16 o
   6 -13  10          4.28          9.46         2.25 o
   7 -13  10          0.72          3.80         2.34 o
   8 -13  10          7.92          9.51         4.98 o
   9 -13  10         13.65         11.91         2.27 o
  10 -13  10          0.27         -1.62         2.28 o
  11 -13  10          0.93          4.14         2.62 o
  -6 -12  10         13.26         14.98         3.41 o
  -5 -12  10          0.21          3.97         2.86 o
  -4 -12  10         14.27         15.45         2.60 o
  -3 -12  10          0.09          2.06         2.46 o
  -2 -12  10          0.14          0.45         2.37 o
  -1 -12  10         21.10         24.06         2.42 o
   0 -12  10          0.46          2.75         2.55 o
   1 -12  10         64.61         63.23         5.62 o
   2 -12  10         91.29        105.10         9.77 o
   3 -12  10          0.06          0.48         5.01 o
   4 -12  10          0.38         -1.96         2.50 o
   5 -12  10          1.25          4.93         2.45 o
   6 -12  10          4.32          3.52         2.14 o
   7 -12  10          4.62          6.59         2.21 o
   8 -12  10         15.35         23.45         2.25 o
   9 -12  10          0.55          1.10         2.99 o
  10 -12  10          5.37          7.60         2.44 o
  11 -12  10          1.95          4.98         2.53 o
  -7 -11  10          4.92          5.97         3.36 o
  -6 -11  10          2.45          3.58         2.86 o
  -5 -11  10          2.71          4.54         2.84 o
  -4 -11  10         33.44         36.74         2.77 o
  -3 -11  10          4.16          6.19         2.17 o
  -2 -11  10          7.81          5.35         2.36 o
  -1 -11  10         18.87         16.00         2.26 o
   0 -11  10         36.97         37.65         2.88 o
   1 -11  10         34.02         30.22         3.54 o
   2 -11  10         14.86         20.24         3.11 o
   3 -11  10        154.43        168.71        13.92 o
   4 -11  10          3.51          7.26         2.49 o
   5 -11  10          2.52          8.87         3.17 o
   6 -11  10          1.92          1.20         2.08 o
   7 -11  10          3.13          8.44         2.13 o
   8 -11  10          0.18          5.24         3.02 o
   9 -11  10          0.17          2.91         2.34 o
  10 -11  10          6.65          7.33         2.29 o
  11 -11  10          5.32          6.57         2.75 o
  -8 -10  10          3.04          5.09         3.47 o
  -7 -10  10          0.80         -0.60         3.09 o
  -6 -10  10          6.95         12.08         2.81 o
  -5 -10  10         18.79         21.80         2.53 o
  -4 -10  10          0.57          2.25         2.53 o
  -3 -10  10         18.52         19.10         2.24 o
  -2 -10  10         27.82         29.53         2.16 o
  -1 -10  10        151.71        152.68         5.27 o
   0 -10  10         27.63         27.25         2.62 o
   1 -10  10          3.07          7.90         2.45 o
   2 -10  10         29.39         32.50         2.59 o
   3 -10  10        191.84        193.09         4.76 o
   4 -10  10         28.50         24.64         2.49 o
   5 -10  10         10.31          9.37         2.66 o
   6 -10  10          0.37          1.39         2.54 o
   7 -10  10          0.01          2.30         2.23 o
   8 -10  10          2.07          8.93         2.43 o
   9 -10  10          4.89          8.94         2.74 o
  10 -10  10          0.04          1.91         2.87 o
  11 -10  10          0.11         -0.58         2.86 o
  12 -10  10          1.82          2.29         3.00 o
  -9  -9  10          4.06          3.64         3.98 o
  -8  -9  10          0.01          1.82         3.15 o
  -7  -9  10          3.32          5.76         3.86 o
  -6  -9  10         11.38         14.65         3.16 o
  -5  -9  10         11.73          7.68         2.58 o
  -4  -9  10         65.52         64.80         3.06 o
  -3  -9  10          7.29         13.82         2.19 o
  -2  -9  10         18.12         20.74         2.18 o
  -1  -9  10        342.56        333.81         6.29 o
   0  -9  10          1.03         -1.61         2.54 o
   1  -9  10         60.80         66.24         2.80 o
   2  -9  10        102.50        110.79         5.31 o
   3  -9  10        603.09        602.32        10.86 o
   4  -9  10          1.14          6.54         2.69 o
   5  -9  10          6.65          8.74         3.05 o
   6  -9  10         37.29         39.49         2.62 o
   7  -9  10          1.22          2.24         2.08 o
   8  -9  10         16.37         14.28         3.05 o
   9  -9  10          0.71          3.66         2.27 o
  10  -9  10          0.97          6.01         3.39 o
  11  -9  10          0.01          3.76         2.65 o
  12  -9  10          0.11          0.13         2.97 o
  -9  -8  10          4.81          8.80         3.61 o
  -8  -8  10          0.09          0.56         3.05 o
  -7  -8  10         15.83         16.42         2.72 o
  -6  -8  10         36.66         35.45         2.51 o
  -5  -8  10         50.05         52.88         2.79 o
  -4  -8  10        492.08        479.06         7.10 o
  -3  -8  10        191.49        195.15         2.76 o
  -2  -8  10        604.27        601.07         6.53 o
  -1  -8  10          9.01          6.99         2.09 o
   0  -8  10         13.29         19.48         2.83 o
   1  -8  10        340.09        355.74        14.65 o
   2  -8  10          3.33          3.76         2.41 o
   3  -8  10        234.38        233.80         3.35 o
   4  -8  10         12.88         15.51         2.66 o
   5  -8  10         34.11         38.63         2.62 o
   6  -8  10         13.42         20.26         2.59 o
   7  -8  10          5.70         16.48         3.65 o
   8  -8  10          1.83          4.76         2.49 o
   9  -8  10         36.76         32.89         2.34 o
  10  -8  10          4.55          5.45         3.10 o
  11  -8  10         24.45         21.40         2.57 o
 -10  -7  10          1.28          5.10         4.23 o
  -9  -7  10          0.30          3.31         3.32 o
  -8  -7  10          0.10          2.19         2.75 o
  -7  -7  10          2.63          4.25         2.76 o
  -6  -7  10          2.36          4.24         2.42 o
  -5  -7  10         57.74         53.87         2.33 o
  -4  -7  10        134.73        137.06         2.84 o
  -3  -7  10         61.68         73.99         2.26 o
  -2  -7  10         15.18         14.43         2.33 o
  -1  -7  10         52.10         44.18         2.13 o
   0  -7  10        120.88        128.03         7.32 o
   1  -7  10        334.43        333.96        17.15 o
   2  -7  10        115.02        119.37         5.43 o
   3  -7  10        102.54        105.72         2.80 o
   4  -7  10          4.91         11.33         2.49 o
   5  -7  10          5.07          8.29         2.55 o
   6  -7  10          1.52          3.10         2.50 o
   7  -7  10         22.94         29.37         2.31 o
   8  -7  10          0.83         -1.07         2.16 o
   9  -7  10         60.13         52.27         2.81 o
  10  -7  10         12.04         11.53         2.61 o
  11  -7  10          4.24          5.79         2.72 o
 -11  -6  10          1.19         -0.12         5.25 o
 -10  -6  10          0.79          1.15         3.14 o
  -9  -6  10         11.35         13.73         3.25 o
  -8  -6  10          7.33         12.05         2.80 o
  -7  -6  10         16.42         19.35         2.75 o
  -6  -6  10          0.04          3.66         2.20 o
  -5  -6  10        263.56        251.42         3.51 o
  -4  -6  10        167.93        169.66         4.44 o
  -3  -6  10         29.10         24.97         2.17 o
  -2  -6  10          1.66          1.54         1.93 o
  -1  -6  10         42.76         35.21         2.19 o
   0  -6  10        247.11        242.27         2.56 o
   1  -6  10          2.53          2.81         2.33 o
   2  -6  10          0.88          4.15         3.91 o
   3  -6  10          0.53          1.10         3.30 o
   4  -6  10         69.18         73.20         2.76 o
   5  -6  10        117.99        137.43         5.62 o
   6  -6  10          2.14          4.25         2.55 o
   7  -6  10         20.68         19.74         2.21 o
   8  -6  10         20.78         18.70         2.25 o
   9  -6  10          0.40          4.25         2.54 o
  10  -6  10          1.56          4.07         2.55 o
  11  -6  10          0.43          0.30         2.80 o
 -11  -5  10          2.64         -0.29         2.76 o
 -10  -5  10         13.64         18.47         2.67 o
  -9  -5  10          0.15          1.59         2.22 o
  -8  -5  10          1.52          2.03         2.54 o
  -7  -5  10         28.72         30.60         1.98 o
  -6  -5  10        106.04         94.44         2.61 o
  -5  -5  10        192.73        188.92         3.76 o
  -4  -5  10         39.63         34.96         1.97 o
  -3  -5  10          1.95          4.20         2.09 o
  -2  -5  10        254.14        269.09         2.63 o
  -1  -5  10        193.87        200.30         2.71 o
   0  -5  10         54.42         50.25         2.16 o
   1  -5  10        151.99        154.43         2.80 o
   2  -5  10         93.54         98.01         4.09 o
   3  -5  10         49.72         54.58         2.84 o
   4  -5  10         57.71         73.24         3.01 o
   5  -5  10         21.09         24.42         4.27 o
   6  -5  10          2.43          5.47         2.76 o
   7  -5  10          0.15          1.35         2.31 o
   8  -5  10          3.03          3.05         2.34 o
   9  -5  10          5.50          6.92         2.58 o
  10  -5  10          6.93          8.70         2.77 o
  11  -5  10          0.39         -0.25         2.98 o
 -12  -4  10          6.83          8.92         3.97 o
 -11  -4  10          0.04          1.49         2.78 o
 -10  -4  10         20.85         26.58         2.75 o
  -9  -4  10          0.17          1.07         2.08 o
  -8  -4  10         17.44         20.72         2.11 o
  -7  -4  10         27.97         26.61         2.06 o
  -6  -4  10        136.63        137.50         3.19 o
  -5  -4  10         36.91         38.91         1.83 o
  -4  -4  10          4.12          5.68         1.92 o
  -3  -4  10         33.10         29.65         2.10 o
  -2  -4  10         17.37         15.14         2.06 o
  -1  -4  10        314.67        303.81         2.63 o
   0  -4  10        127.86        140.69         2.26 o
   1  -4  10         50.00         50.64         2.64 o
   2  -4  10         24.65         26.63         2.81 o
   3  -4  10          5.26          2.43         3.72 o
   4  -4  10        253.38        256.17         6.90 o
   5  -4  10          4.20          7.58         2.67 o
   6  -4  10         10.37          7.45         3.42 o
   7  -4  10          9.58         10.92         2.63 o
   8  -4  10         42.71         44.49         2.48 o
   9  -4  10          2.90          4.43         2.43 o
  10  -4  10          0.04          2.64         2.76 o
 -12  -3  10          9.50         13.61         2.59 o
 -11  -3  10          6.28          9.56         2.61 o
 -10  -3  10         25.58         24.97         2.48 o
  -9  -3  10         68.42         63.14         2.15 o
  -8  -3  10         23.82         25.80         2.04 o
  -7  -3  10        114.23        120.59         2.55 o
  -6  -3  10         33.25         34.84         1.96 o
  -5  -3  10         90.64         91.42         2.16 o
  -4  -3  10          8.07          9.49         2.52 o
  -3  -3  10        119.44        127.33         2.28 o
  -2  -3  10        675.16        665.32         5.12 o
  -1  -3  10         76.70         69.31         2.48 o
   0  -3  10          8.49         11.31         1.99 o
   1  -3  10        288.82        299.08         2.68 o
   2  -3  10          0.12         -0.68         3.05 o
   3  -3  10         24.07         22.52         2.81 o
   4  -3  10          7.53          6.41         2.46 o
   5  -3  10         25.75         24.26         3.11 o
   6  -3  10         46.01         48.68         3.04 o
   7  -3  10          3.06          7.17         2.28 o
   8  -3  10         22.62         18.53         2.57 o
   9  -3  10          0.35          3.25         2.96 o
  10  -3  10          0.71          2.88         3.25 o
 -12  -2  10         11.69         13.37         2.58 o
 -11  -2  10          2.61          6.32         2.14 o
 -10  -2  10         20.85         16.20         2.15 o
  -9  -2  10         12.91         10.78         2.03 o
  -8  -2  10        196.21        181.80         6.63 o
  -7  -2  10        237.37        243.37         2.38 o
  -6  -2  10        389.41        400.94         4.79 o
  -5  -2  10        133.71        127.27         2.11 o
  -4  -2  10        449.15        450.69         2.63 o
  -3  -2  10        143.93        134.41         4.95 o
  -2  -2  10         50.65         51.74         2.07 o
  -1  -2  10         56.45         54.26         2.26 o
   0  -2  10        185.69        192.73         2.54 o
   1  -2  10         33.95         32.93         2.19 o
   2  -2  10        126.87        140.71         2.79 o
   3  -2  10         51.89         56.58         2.63 o
   4  -2  10         13.10         19.73         2.50 o
   5  -2  10          2.30          6.66         3.06 o
   6  -2  10          4.26          4.57         2.67 o
   7  -2  10          1.48          4.47         3.35 o
   8  -2  10          0.95          4.98         2.68 o
   9  -2  10          7.28          8.33         2.76 o
  10  -2  10          1.82          2.26         4.12 o
 -13  -1  10          7.40          8.27         2.51 o
 -12  -1  10         22.24         25.68         2.57 o
 -11  -1  10         10.13         13.41         2.24 o
 -10  -1  10          0.00         -0.85         2.20 o
  -9  -1  10          1.38          0.18         2.00 o
  -8  -1  10        217.77        241.05         5.23 o
  -7  -1  10       1024.34        942.13         9.38 o
  -6  -1  10        167.89        162.28         5.13 o
  -5  -1  10        253.34        250.98         2.34 o
  -4  -1  10        911.94        862.25         9.04 o
  -3  -1  10        388.63        372.59         5.58 o
  -2  -1  10         87.84         96.53         2.16 o
  -1  -1  10         74.80         83.18         2.21 o
   0  -1  10        107.90        102.07         2.39 o
   1  -1  10        274.75        256.18         2.65 o
   2  -1  10         48.94         44.66         2.21 o
   3  -1  10        146.24        144.93         2.81 o
   4  -1  10          8.31         10.62         2.28 o
   5  -1  10          5.87          8.22         2.55 o
   6  -1  10          0.15         -2.17         3.19 o
   7  -1  10          9.92         10.82         2.74 o
   8  -1  10          7.51          9.25         2.93 o
   9  -1  10          0.18          4.21         3.33 o
 -13   0  10          2.66          3.22         2.59 o
 -12   0  10         22.38         23.80         2.24 o
 -11   0  10          0.56          3.24         2.31 o
 -10   0  10         16.60         10.85         1.98 o
  -9   0  10         95.50        107.87         3.17 o
  -8   0  10         59.01         57.17         1.99 o
  -7   0  10        183.87        173.74         2.41 o
  -6   0  10          2.59          4.21         2.71 o
  -5   0  10        268.14        236.37         3.21 o
  -4   0  10        455.64        462.22         3.42 o
  -3   0  10         64.24         51.78         2.08 o
  -2   0  10         13.19         10.30         2.11 o
  -1   0  10         78.47         74.45         2.45 o
   0   0  10          5.19          4.57         1.97 o
   1   0  10          0.54          5.92         2.00 o
   2   0  10        147.01        152.04         3.73 o
   3   0  10         20.10         18.25         2.31 o
   4   0  10          0.10          4.87         2.33 o
   5   0  10         21.30         19.80         2.41 o
   6   0  10         14.92         11.99         2.34 o
   7   0  10          0.01          1.68         2.42 o
   8   0  10          1.99          3.61         2.68 o
 -13   1  10          1.30          4.57         2.33 o
 -12   1  10          0.13          1.47         2.19 o
 -11   1  10          1.59          3.93         1.99 o
 -10   1  10         11.31         11.69         2.00 o
  -9   1  10         39.51         36.52         1.87 o
  -8   1  10          0.06          0.37         2.08 o
  -7   1  10        280.73        266.01         5.96 o
  -6   1  10        166.49        172.89         2.16 o
  -5   1  10        127.67        118.03         2.07 o
  -4   1  10        279.10        247.28         4.50 o
  -3   1  10        120.29        126.04         2.08 o
  -2   1  10         43.11         46.92         2.20 o
  -1   1  10        188.09        179.53         3.62 o
   0   1  10         67.09         62.19         2.35 o
   1   1  10          0.88          3.26         2.32 o
   2   1  10         17.76         17.15         2.24 o
   3   1  10          0.13          2.25         2.17 o
   4   1  10          9.05          7.04         2.34 o
   5   1  10          3.19          2.12         2.58 o
   6   1  10          3.78          7.53         2.42 o
   7   1  10          0.22          2.50         2.53 o
   8   1  10          2.18          1.17         3.40 o
 -13   2  10         11.02          9.14         2.57 o
 -12   2  10         25.58         27.72         3.14 o
 -11   2  10          7.30         13.64         2.09 o
 -10   2  10          2.08          1.90         1.85 o
  -9   2  10         12.64         12.66         2.55 o
  -8   2  10         25.35         27.12         2.41 o
  -7   2  10         61.09         56.16         1.98 o
  -6   2  10         44.56         44.07         2.22 o
  -5   2  10        571.60        557.38         7.14 o
  -4   2  10          1.13          0.55         1.88 o
  -3   2  10        106.14         99.60         2.03 o
  -2   2  10         93.93         88.01         2.27 o
  -1   2  10         46.53         49.07         3.36 o
   0   2  10         21.60         23.73         3.75 o
   1   2  10         72.70         67.78         2.51 o
   2   2  10         10.03          9.44         2.55 o
   3   2  10          6.96          5.05         2.47 o
   4   2  10         16.78         17.01         2.48 o
   5   2  10          3.81          3.79         2.46 o
   6   2  10          2.66          5.21         2.59 o
   7   2  10          0.01          2.82         2.82 o
 -13   3  10          0.17          1.83         2.29 o
 -12   3  10          0.10          4.27         1.99 o
 -11   3  10         26.87         31.73         2.03 o
 -10   3  10          1.26          1.45         2.38 o
  -9   3  10         19.40         20.40         1.92 o
  -8   3  10         89.20         81.00         2.36 o
  -7   3  10         42.51         39.72         2.00 o
  -6   3  10        122.23        114.68         2.11 o
  -5   3  10         87.09         75.29         2.04 o
  -4   3  10          3.18          3.65         1.88 o
  -3   3  10         39.24         40.60         1.97 o
  -2   3  10         11.41         11.68         3.26 o
  -1   3  10        136.68        124.58         2.66 o
   0   3  10          0.70          3.44         2.23 o
   1   3  10         88.17         82.99         2.96 o
   2   3  10         28.41         33.27         2.57 o
   3   3  10         19.32         18.38         2.84 o
   4   3  10          0.99         -2.20         2.78 o
   5   3  10          3.23          3.59         2.63 o
   6   3  10          0.84          2.23         2.93 o
 -13   4  10          3.09          1.13         2.16 o
 -12   4  10         12.85         18.22         1.98 o
 -11   4  10          6.48          7.41         1.90 o
 -10   4  10          0.05          1.36         1.91 o
  -9   4  10        167.14        173.68         2.22 o
  -8   4  10         94.41        106.49         2.71 o
  -7   4  10         42.18         39.58         1.92 o
  -6   4  10         19.23         19.19         1.99 o
  -5   4  10         40.83         40.54         1.96 o
  -4   4  10        122.70        113.63         2.54 o
  -3   4  10          0.19          2.64         1.85 o
  -2   4  10        130.75        130.99         2.63 o
  -1   4  10         64.44         75.07         4.20 o
   0   4  10          6.89          9.80         2.42 o
   1   4  10         29.05         28.06         2.76 o
   2   4  10          3.27          5.15         2.67 o
   3   4  10          0.82          4.68         2.55 o
   4   4  10          5.11          7.22         2.78 o
   5   4  10          2.06          4.43         2.97 o
 -13   5  10         21.11         18.77         2.20 o
 -12   5  10          7.03          7.84         2.20 o
 -11   5  10          4.15          6.77         2.33 o
 -10   5  10         65.60         64.09         2.73 o
  -9   5  10        106.67        112.47         3.36 o
  -8   5  10         37.05         34.72         1.96 o
  -7   5  10         87.93         78.68         3.03 o
  -6   5  10          6.03          6.61         2.06 o
  -5   5  10          3.32          0.24         1.81 o
  -4   5  10         28.60         26.77         1.96 o
  -3   5  10        195.50        182.20         2.96 o
  -2   5  10          4.32          9.43         2.38 o
  -1   5  10         74.98         67.32         2.46 o
   0   5  10          1.40          5.45         2.37 o
   1   5  10         28.25         28.10         2.67 o
   2   5  10          1.50          3.54         2.59 o
   3   5  10          0.32          4.61         2.74 o
   4   5  10          1.12          0.22         2.82 o
 -13   6  10         32.62         31.62         3.52 o
 -12   6  10         26.18         31.41         2.07 o
 -11   6  10          2.00          8.55         2.16 o
 -10   6  10         14.78         16.83         2.06 o
  -9   6  10          2.63          0.84         2.03 o
  -8   6  10         10.80         10.12         2.19 o
  -7   6  10          5.81          3.28         2.00 o
  -6   6  10         24.59         24.02         2.05 o
  -5   6  10         90.77         87.68         2.17 o
  -4   6  10          1.24          0.87         1.84 o
  -3   6  10         73.10         73.43         2.54 o
  -2   6  10         13.16         12.70         2.42 o
  -1   6  10          0.38          4.13         2.24 o
   0   6  10          4.53          5.49         2.42 o
   1   6  10         15.17         20.88         2.91 o
   2   6  10          0.19          4.72         2.84 o
   3   6  10          1.40          3.38         3.19 o
 -12   7  10         10.05         10.15         2.37 o
 -11   7  10          6.03          4.88         2.34 o
 -10   7  10          2.87          2.23         2.04 o
  -9   7  10         25.67         22.44         2.14 o
  -8   7  10          6.32          4.73         2.09 o
  -7   7  10          1.10          2.06         1.88 o
  -6   7  10         21.10         17.99         2.07 o
  -5   7  10          4.60          1.07         1.95 o
  -4   7  10         62.72         67.13         2.36 o
  -3   7  10         46.31         54.99         2.83 o
  -2   7  10          3.58          8.97         2.58 o
  -1   7  10         49.80         56.05         3.80 o
   0   7  10          0.06          3.09         2.75 o
   1   7  10          0.00          3.41         2.61 o
   2   7  10          5.86          9.44         3.18 o
 -11   8  10          0.57          5.17         2.29 o
 -10   8  10          0.11         -2.08         2.59 o
  -9   8  10          2.75          8.71         2.16 o
  -8   8  10         33.37         39.97         2.68 o
  -7   8  10          9.31          9.68         1.94 o
  -6   8  10         39.84         40.62         2.20 o
  -5   8  10         23.27         26.60         2.45 o
  -4   8  10          7.00          6.78         2.16 o
  -3   8  10         11.29         10.23         2.49 o
  -2   8  10          3.23          0.26         2.62 o
  -1   8  10         16.27         13.01         2.67 o
   0   8  10          1.24          2.49         2.99 o
 -10   9  10          8.05         16.19         2.25 o
  -9   9  10          0.06          2.91         2.25 o
  -8   9  10         15.24         19.91         2.05 o
  -7   9  10          6.68          7.72         2.12 o
  -6   9  10          0.25          2.63         2.41 o
  -5   9  10         10.21         10.96         2.38 o
  -4   9  10          1.29         -0.20         2.45 o
  -3   9  10         12.53         11.22         2.67 o
  -2   9  10          3.99          6.20         2.82 o
  -8  10  10          2.14          4.84         2.37 o
  -7  10  10         34.25         38.07         2.34 o
  -6  10  10          0.01          5.20         2.84 o
  -5  10  10          0.45          5.93         2.61 o
   3 -17  11          1.61          2.32         2.44 o
   4 -17  11          2.42          3.03         3.85 o
   5 -17  11          2.09          4.79         2.63 o
   6 -17  11          0.02          0.99         2.39 o
   0 -16  11          0.72          2.03         2.24 o
   1 -16  11          1.05          2.84         2.25 o
   2 -16  11          5.45          6.05         2.74 o
   3 -16  11          0.34         -0.79         2.35 o
   4 -16  11          0.92          2.08         2.47 o
   5 -16  11          4.96          3.99         2.52 o
   6 -16  11          0.20         -0.41         2.78 o
   7 -16  11          2.10          4.47         2.41 o
   8 -16  11          1.62          4.13         3.80 o
  -2 -15  11          5.40          8.33         2.74 o
  -1 -15  11          0.12         -1.03         2.64 o
   0 -15  11          2.76          4.98         2.61 o
   1 -15  11          0.22          0.76         2.33 o
   2 -15  11          1.35          3.66         2.93 o
   3 -15  11          0.08          0.62         2.50 o
   4 -15  11          0.08          1.86         2.23 o
   5 -15  11         21.52          9.01         2.30 o
   6 -15  11         33.47         33.03         3.75 o
   7 -15  11          1.50          3.75         2.31 o
   8 -15  11          0.04          0.95         2.55 o
   9 -15  11          0.05          0.52         3.62 o
  -3 -14  11          6.95          5.81         2.93 o
  -2 -14  11          1.71          5.83         2.42 o
  -1 -14  11          0.73         -1.91         2.37 o
   0 -14  11          1.12          3.92         2.16 o
   1 -14  11          3.55          7.87         2.71 o
   2 -14  11          3.01          3.79         2.67 o
   3 -14  11         27.05         34.07         3.08 o
   4 -14  11         71.49         63.07         3.28 o
   5 -14  11         43.65         42.84         2.37 o
   6 -14  11          4.20          7.05         2.34 o
   7 -14  11          1.15          2.80         2.36 o
   8 -14  11          1.69         -2.26         2.98 o
   9 -14  11          2.54          3.55         2.53 o
  10 -14  11          7.40          5.30         2.42 o
  -5 -13  11          8.40          7.09         3.03 o
  -4 -13  11          0.01          4.39         2.89 o
  -3 -13  11          2.84          2.72         2.74 o
  -2 -13  11          5.82          4.48         2.30 o
  -1 -13  11         10.86         12.46         2.38 o
   0 -13  11         45.60         44.58         4.67 o
   1 -13  11          0.85          3.64         3.05 o
   2 -13  11          0.46          2.84         4.39 o
   3 -13  11         38.74         42.93         2.84 o
   4 -13  11         29.77         23.43         4.52 o
   5 -13  11          8.56          6.22         2.78 o
   6 -13  11         14.22         21.48         2.91 o
   7 -13  11          0.60         -1.72         2.20 o
   8 -13  11          0.77          2.02         3.12 o
   9 -13  11          1.92          6.38         2.56 o
  10 -13  11          1.87          3.55         2.37 o
  -6 -12  11         29.57         26.22         3.45 o
  -5 -12  11          9.57         11.64         2.93 o
  -4 -12  11          0.45          1.99         2.51 o
  -3 -12  11          8.64         11.55         2.44 o
  -2 -12  11          0.71         -1.24         2.11 o
  -1 -12  11          2.82          5.03         2.16 o
   0 -12  11         21.78         24.76         2.26 o
   1 -12  11         92.88         99.30         5.55 o
   2 -12  11         12.40          8.24         2.90 o
   3 -12  11         10.06          9.83         3.36 o
   4 -12  11         13.57         11.12         2.80 o
   5 -12  11          6.48         11.00         2.75 o
   6 -12  11          5.43          5.88         2.35 o
   7 -12  11          2.38          9.65         3.68 o
   8 -12  11          0.67          1.42         2.75 o
   9 -12  11          1.41          1.46         2.32 o
  10 -12  11          0.00         -0.15         2.34 o
  11 -12  11          0.73          1.89         2.61 o
  -7 -11  11          0.24          1.32         3.10 o
  -6 -11  11         21.76         20.12         3.53 o
  -5 -11  11          2.90          2.57         2.55 o
  -4 -11  11          4.81          6.53         2.41 o
  -3 -11  11         11.79          8.73         2.32 o
  -2 -11  11          1.43          0.71         2.18 o
  -1 -11  11          5.15          6.12         2.04 o
   0 -11  11         79.27         85.64         3.21 o
   1 -11  11         17.65         14.44         2.71 o
   2 -11  11         71.66         74.97         3.08 o
   3 -11  11          3.31          6.16         2.50 o
   4 -11  11          1.62          3.30         2.41 o
   5 -11  11          6.12         10.23         2.56 o
   6 -11  11          4.19          4.35         2.56 o
   7 -11  11          6.57          8.41         2.36 o
   8 -11  11          1.35          0.95         2.83 o
   9 -11  11          0.01          1.93         2.54 o
  10 -11  11          3.02          0.84         2.67 o
  11 -11  11          2.39          1.32         2.44 o
  -8 -10  11          0.07         -1.29         3.35 o
  -7 -10  11          1.00          4.40         3.03 o
  -6 -10  11         48.37         46.80         3.02 o
  -5 -10  11         11.18          8.59         2.44 o
  -4 -10  11         14.35         15.71         2.35 o
  -3 -10  11          0.91         -1.25         2.23 o
  -2 -10  11         15.33         16.55         2.32 o
  -1 -10  11        227.57        232.95         2.75 o
   0 -10  11        146.92        157.92         2.76 o
   1 -10  11          8.06         10.06         2.54 o
   2 -10  11        106.48        105.50         3.08 o
   3 -10  11        119.71        137.77         2.98 o
   4 -10  11          1.05          4.50         2.50 o
   5 -10  11          9.26         14.52         2.70 o
   6 -10  11          8.65          9.54         5.07 o
   7 -10  11         10.16          9.36         2.31 o
   8 -10  11          9.15         11.01         2.39 o
   9 -10  11         25.63         24.56         2.39 o
  10 -10  11          0.92          1.02         2.71 o
  11 -10  11          2.15          1.57         2.65 o
  -9  -9  11          8.30          8.79         3.71 o
  -8  -9  11          2.13          3.37         2.80 o
  -7  -9  11          8.40          5.15         3.01 o
  -6  -9  11          0.29          3.45         2.44 o
  -5  -9  11          4.17          6.24         2.53 o
  -4  -9  11         21.92         24.26         2.46 o
  -3  -9  11          1.78          2.54         2.36 o
  -2  -9  11        208.30        218.28         3.31 o
  -1  -9  11         49.71         48.81         2.13 o
   0  -9  11          0.29          0.98         2.16 o
   1  -9  11         54.37         61.96         2.71 o
   2  -9  11        105.01        117.88         7.39 o
   3  -9  11        154.24        147.88         8.30 o
   4  -9  11          4.47          8.05         2.71 o
   5  -9  11          0.05         -2.11         2.75 o
   6  -9  11         14.14          9.31         2.87 o
   7  -9  11         13.00         23.54         2.65 o
   8  -9  11          3.10          0.39         3.76 o
   9  -9  11          5.39         10.04         2.50 o
  10  -9  11          1.11          1.91         2.32 o
  11  -9  11          0.73          0.33         2.44 o
  -9  -8  11          9.15         11.15         3.07 o
  -8  -8  11         38.04         34.50         3.02 o
  -7  -8  11         22.66         25.11         2.53 o
  -6  -8  11         17.19         14.99         2.43 o
  -5  -8  11         13.77         14.36         2.21 o
  -4  -8  11        104.62        103.33         3.70 o
  -3  -8  11          0.18          1.96         2.16 o
  -2  -8  11         77.34         77.69         2.52 o
  -1  -8  11          4.59          3.26         2.16 o
   0  -8  11          5.13          4.48         2.74 o
   1  -8  11        121.38        126.22         2.97 o
   2  -8  11         40.40         43.89         3.66 o
   3  -8  11         10.49          9.81         2.69 o
   4  -8  11         32.84         47.38         2.83 o
   5  -8  11          2.54          3.32         2.41 o
   6  -8  11          0.12         -1.60         2.46 o
   7  -8  11          7.05          4.20         3.06 o
   8  -8  11          0.03          3.76         2.31 o
   9  -8  11          3.23          7.31         2.59 o
  10  -8  11         11.67         10.71         2.71 o
  11  -8  11          7.10          6.39         2.87 o
 -10  -7  11          1.27          3.38         3.65 o
  -9  -7  11          1.82          2.94         2.90 o
  -8  -7  11          0.21         -0.11         2.90 o
  -7  -7  11          0.04          0.44         2.32 o
  -6  -7  11         14.20         16.31         2.56 o
  -5  -7  11         69.46         60.90         2.44 o
  -4  -7  11         63.77         56.63         2.31 o
  -3  -7  11         75.32         90.03         8.06 o
  -2  -7  11         27.60         23.57         2.50 o
  -1  -7  11          7.34          6.09         2.46 o
   0  -7  11         62.70         61.97         4.64 o
   1  -7  11          0.04          5.25         3.17 o
   2  -7  11         66.13         65.01         3.05 o
   3  -7  11         77.93        101.44         2.87 o
   4  -7  11          9.92         12.61         2.61 o
   5  -7  11         38.59         38.58         2.55 o
   6  -7  11          0.39          1.11         2.36 o
   7  -7  11          0.01          0.69         2.83 o
   8  -7  11          4.05          6.01         2.53 o
   9  -7  11          0.70          1.36         2.43 o
  10  -7  11          4.13          4.92         2.88 o
  11  -7  11          2.61          2.94         2.80 o
 -10  -6  11          2.69          8.95         3.17 o
  -9  -6  11         82.37         79.74         2.99 o
  -8  -6  11         26.13         29.90         2.61 o
  -7  -6  11          0.16          4.09         3.19 o
  -6  -6  11          3.76          1.91         2.46 o
  -5  -6  11          8.38          9.14         2.07 o
  -4  -6  11         15.89         14.08         2.30 o
  -3  -6  11          6.14          7.58         2.07 o
  -2  -6  11         45.38         42.17         2.55 o
  -1  -6  11        189.97        192.05         2.74 o
   0  -6  11          1.61          0.88         1.95 o
   1  -6  11          3.59          2.47         2.29 o
   2  -6  11         38.92         43.15         2.46 o
   3  -6  11         10.86         13.55         3.30 o
   4  -6  11          2.24          0.73         3.30 o
   5  -6  11         10.03          8.09         2.46 o
   6  -6  11         19.53         21.81         2.76 o
   7  -6  11          0.58          2.47         2.78 o
   8  -6  11         15.52         13.68         2.43 o
   9  -6  11         12.63         13.51         2.66 o
  10  -6  11          0.68          7.08         2.93 o
 -11  -5  11          0.70          2.96         3.16 o
 -10  -5  11          0.11          1.50         2.27 o
  -9  -5  11          1.71          3.52         2.61 o
  -8  -5  11          0.01          3.34         2.24 o
  -7  -5  11         16.48         16.31         2.51 o
  -6  -5  11         43.03         38.32         2.19 o
  -5  -5  11         52.52         50.13         2.27 o
  -4  -5  11         10.08         13.44         2.85 o
  -3  -5  11          8.88          9.87         2.42 o
  -2  -5  11          0.14         -1.22         2.13 o
  -1  -5  11         49.76         46.32         2.17 o
   0  -5  11        101.23        117.02         2.23 o
   1  -5  11         35.57         33.27         2.00 o
   2  -5  11          2.19          8.36         3.78 o
   3  -5  11         34.41         35.51         2.76 o
   4  -5  11          1.87          2.66         2.46 o
   5  -5  11         16.55         20.51         3.42 o
   6  -5  11         22.11         19.85         5.07 o
   7  -5  11          0.70          0.45         2.64 o
   8  -5  11          6.01          9.24         2.51 o
   9  -5  11          8.80          9.75         2.65 o
  10  -5  11          5.29          7.11         2.78 o
 -11  -4  11          0.44          3.01         2.53 o
 -10  -4  11          0.35          3.31         2.29 o
  -9  -4  11         43.93         44.96         2.19 o
  -8  -4  11         10.88          7.51         2.13 o
  -7  -4  11         97.97         82.48         2.00 o
  -6  -4  11         26.13         26.56         2.07 o
  -5  -4  11        336.57        320.94         5.47 o
  -4  -4  11          0.51          4.69         2.02 o
  -3  -4  11         16.41         15.90         2.07 o
  -2  -4  11         12.90         11.25         2.04 o
  -1  -4  11         88.43         92.95         2.16 o
   0  -4  11        106.99        132.79         2.51 o
   1  -4  11        210.06        217.45         4.41 o
   2  -4  11        181.99        189.54         4.03 o
   3  -4  11          2.08          6.53         3.02 o
   4  -4  11         30.82         30.38         2.50 o
   5  -4  11         25.26         27.32         2.59 o
   6  -4  11         11.85         11.11         3.54 o
   7  -4  11         17.40         15.19         2.87 o
   8  -4  11         40.60         35.66         2.58 o
   9  -4  11          0.24          0.57         2.61 o
  10  -4  11          0.44          0.23         2.83 o
 -12  -3  11          1.42          0.11         2.74 o
 -11  -3  11          7.38          9.28         2.41 o
 -10  -3  11         25.04         28.74         2.26 o
  -9  -3  11          6.01          6.61         2.01 o
  -8  -3  11          9.72         12.28         1.89 o
  -7  -3  11         32.88         35.16         2.13 o
  -6  -3  11          6.03          6.20         2.00 o
  -5  -3  11        429.07        411.69         4.51 o
  -4  -3  11        170.99        164.28         3.78 o
  -3  -3  11        387.83        384.89         3.66 o
  -2  -3  11        219.68        213.46         2.61 o
  -1  -3  11        208.62        183.98         4.77 o
   0  -3  11          0.04          2.17         1.93 o
   1  -3  11         59.32         57.99         2.53 o
   2  -3  11         18.59         21.90         2.11 o
   3  -3  11         18.45         16.70         2.67 o
   4  -3  11         64.73         65.26         4.52 o
   5  -3  11          1.09          4.05         2.70 o
   6  -3  11          6.58          4.39         4.03 o
   7  -3  11         28.10         28.57         2.46 o
   8  -3  11          0.01          3.67         2.81 o
   9  -3  11          0.01          0.76         2.74 o
 -12  -2  11          0.65          2.89         2.45 o
 -11  -2  11          8.12         10.64         2.29 o
 -10  -2  11          0.04          0.85         2.03 o
  -9  -2  11          5.35          7.18         2.17 o
  -8  -2  11        124.38        116.76         2.17 o
  -7  -2  11          0.47          3.13         1.91 o
  -6  -2  11        112.60        103.24         2.08 o
  -5  -2  11          1.28          4.24         1.76 o
  -4  -2  11         18.81         18.22         2.09 o
  -3  -2  11          0.07          2.14         2.09 o
  -2  -2  11        118.33        129.12         2.25 o
  -1  -2  11          0.51          0.59         1.94 o
   0  -2  11         16.75         15.23         2.00 o
   1  -2  11         23.48         26.28         2.33 o
   2  -2  11         34.47         38.86         2.22 o
   3  -2  11          0.12         -0.08         2.12 o
   4  -2  11         23.26         20.84         2.04 o
   5  -2  11          0.19          4.07         2.78 o
   6  -2  11         14.81         13.24         2.63 o
   7  -2  11          2.30          2.63         3.32 o
   8  -2  11          0.31          3.31         2.63 o
   9  -2  11          2.26          2.28         3.16 o
 -12  -1  11          0.38          1.16         2.45 o
 -11  -1  11          7.73          7.09         2.13 o
 -10  -1  11         37.94         38.76         2.09 o
  -9  -1  11        105.39         99.43         2.64 o
  -8  -1  11          1.18          1.64         1.81 o
  -7  -1  11         20.28         16.54         1.94 o
  -6  -1  11        165.65        167.36         2.16 o
  -5  -1  11          2.06          7.27         1.87 o
  -4  -1  11         49.39         48.32         2.34 o
  -3  -1  11        301.53        291.46         4.36 o
  -2  -1  11        416.92        418.74         5.20 o
  -1  -1  11        108.47        101.63         2.32 o
   0  -1  11         30.42         27.85         2.06 o
   1  -1  11        147.62        159.87         4.30 o
   2  -1  11         15.01         16.78         2.98 o
   3  -1  11          5.36          5.68         2.44 o
   4  -1  11         46.07         39.26         2.31 o
   5  -1  11          4.27          7.20         2.15 o
   6  -1  11         17.37         16.94         2.67 o
   7  -1  11          0.79          2.81         2.28 o
   8  -1  11          0.01          1.05         2.57 o
 -13   0  11          0.24          3.20         2.30 o
 -12   0  11         19.28         21.28         2.40 o
 -11   0  11          0.12          2.73         2.16 o
 -10   0  11          0.18          3.71         2.12 o
  -9   0  11          1.51          1.68         1.88 o
  -8   0  11        102.30         91.08         2.09 o
  -7   0  11        364.88        347.42         3.22 o
  -6   0  11         56.01         45.81         1.83 o
  -5   0  11         96.41         86.91         2.22 o
  -4   0  11        277.14        264.89         2.38 o
  -3   0  11          3.51         12.24         2.11 o
  -2   0  11        577.61        557.07         3.89 o
  -1   0  11        109.81        108.29         2.30 o
   0   0  11         11.88         10.82         2.04 o
   1   0  11         28.99         30.04         2.38 o
   2   0  11        162.68        162.85         2.62 o
   3   0  11          4.72          2.45         2.16 o
   4   0  11        139.42        146.18         3.24 o
   5   0  11          0.49          2.73         2.41 o
   6   0  11          0.64         -0.20         2.25 o
   7   0  11          6.16          5.69         2.44 o
   8   0  11          0.23          0.68         3.09 o
 -13   1  11         27.09         24.18         2.45 o
 -12   1  11          0.01          3.51         2.21 o
 -11   1  11          0.57          4.39         1.95 o
 -10   1  11          0.39          0.55         1.99 o
  -9   1  11          0.99          5.12         1.85 o
  -8   1  11         19.15         18.25         1.98 o
  -7   1  11         62.89         61.73         1.89 o
  -6   1  11         14.60         12.65         1.96 o
  -5   1  11        751.75        690.62         6.24 o
  -4   1  11        654.16        631.17         7.83 o
  -3   1  11          1.91          2.64         2.12 o
  -2   1  11          0.28          1.57         2.18 o
  -1   1  11        303.61        319.31         6.49 o
   0   1  11          5.08          6.19         2.33 o
   1   1  11          7.52          7.71         2.16 o
   2   1  11         21.33         21.95         2.35 o
   3   1  11         24.30         26.94         2.49 o
   4   1  11         10.24         10.93         2.54 o
   5   1  11          3.02          4.21         2.68 o
   6   1  11          2.80          6.81         2.51 o
   7   1  11          1.44          3.51         2.71 o
 -13   2  11          0.66          1.83         2.30 o
 -12   2  11          7.78          5.51         2.22 o
 -11   2  11          3.13          5.24         2.10 o
 -10   2  11          6.90         17.34         1.89 o
  -9   2  11         45.08         47.04         2.29 o
  -8   2  11        399.55        386.02         9.46 o
  -7   2  11         38.52         32.67         1.97 o
  -6   2  11         45.79         47.62         1.93 o
  -5   2  11        315.75        307.56         4.05 o
  -4   2  11         87.85         86.23         1.98 o
  -3   2  11         63.96         61.75         2.71 o
  -2   2  11        126.04        122.47         4.98 o
  -1   2  11          9.22         10.49         2.76 o
   0   2  11        289.16        279.80         6.30 o
   1   2  11        188.13        195.33         2.80 o
   2   2  11         86.51         95.73         2.77 o
   3   2  11         32.38         32.48         2.54 o
   4   2  11          0.23          0.77         2.34 o
   5   2  11         18.08         17.67         2.82 o
   6   2  11          3.95          4.75         2.75 o
 -13   3  11          0.07         -0.41         2.46 o
 -12   3  11          2.12          0.98         2.10 o
 -11   3  11          2.01          3.65         1.90 o
 -10   3  11         48.65         44.97         2.05 o
  -9   3  11         78.18         83.53         3.00 o
  -8   3  11        119.13        123.89         3.45 o
  -7   3  11         35.91         33.97         2.41 o
  -6   3  11         54.95         60.15         1.95 o
  -5   3  11         30.38         31.08         1.92 o
  -4   3  11          1.36          3.78         1.83 o
  -3   3  11        211.17        219.05         3.59 o
  -2   3  11        323.06        304.29         4.77 o
  -1   3  11         34.22         35.73         2.25 o
   0   3  11          8.90         10.16         3.92 o
   1   3  11         78.89         74.70         3.28 o
   2   3  11          3.26          3.40         2.77 o
   3   3  11          0.08          1.68         2.37 o
   4   3  11          2.17          7.74         2.96 o
   5   3  11          5.31          3.95         2.79 o
 -13   4  11         70.91         75.46         9.34 o
 -12   4  11          5.35         10.13         2.04 o
 -11   4  11          0.07          3.08         1.90 o
 -10   4  11          2.43          6.28         1.95 o
  -9   4  11          2.48          4.35         1.95 o
  -8   4  11         27.21         28.67         2.84 o
  -7   4  11         25.92         24.20         1.90 o
  -6   4  11         58.72         58.30         2.59 o
  -5   4  11          1.46          0.19         1.86 o
  -4   4  11          9.14          8.67         1.90 o
  -3   4  11         23.42         25.70         2.22 o
  -2   4  11        136.64        123.80         3.63 o
  -1   4  11        141.42        131.57         6.74 o
   0   4  11        131.76        131.02         4.68 o
   1   4  11          0.42          0.83         2.62 o
   2   4  11          1.28          3.04         2.44 o
   3   4  11          7.22          6.21         2.70 o
   4   4  11          1.16          2.05         3.00 o
 -12   5  11          1.38          4.02         2.12 o
 -11   5  11          0.99          2.25         2.15 o
 -10   5  11         31.63         35.88         2.18 o
  -9   5  11         73.06         60.61         3.47 o
  -8   5  11        224.92        205.38         5.57 o
  -7   5  11         16.79         20.29         1.85 o
  -6   5  11        187.47        184.64         5.53 o
  -5   5  11        145.40        148.33         5.97 o
  -4   5  11          7.69          8.54         1.91 o
  -3   5  11         31.29         25.17         2.42 o
  -2   5  11          0.46          9.02         2.59 o
  -1   5  11         35.82         32.85         2.41 o
   0   5  11         11.77         14.28         2.44 o
   1   5  11          3.54          6.45         2.55 o
   2   5  11          0.36          3.76         2.75 o
   3   5  11          0.25          1.23         2.90 o
 -12   6  11         15.44         19.61         2.23 o
 -11   6  11         12.49         16.19         2.04 o
 -10   6  11         28.67         33.05         2.14 o
  -9   6  11          0.04          0.35         2.40 o
  -8   6  11          7.41          8.76         1.99 o
  -7   6  11          0.26          0.83         2.62 o
  -6   6  11         11.04          7.89         2.03 o
  -5   6  11          2.13          6.36         2.11 o
  -4   6  11          4.14          5.35         2.05 o
  -3   6  11         23.30         25.84         3.06 o
  -2   6  11         14.53         13.20         2.72 o
  -1   6  11         21.12         20.41         2.49 o
   0   6  11          0.21         -0.62         2.46 o
   1   6  11         17.67         16.24         2.77 o
   2   6  11          1.71          0.91         2.95 o
 -11   7  11          2.19          5.54         2.29 o
 -10   7  11          9.05         13.02         2.14 o
  -9   7  11          0.03          3.51         2.38 o
  -8   7  11          0.07          1.22         2.55 o
  -7   7  11          0.98          3.99         1.89 o
  -6   7  11          0.68          0.89         1.99 o
  -5   7  11          5.19          4.93         2.23 o
  -4   7  11          0.78          2.54         1.96 o
  -3   7  11          6.36         10.25         2.45 o
  -2   7  11         12.82         16.52         2.46 o
  -1   7  11         16.73         14.87         3.00 o
   0   7  11          2.71          5.85         3.48 o
 -10   8  11          0.67          3.96         2.11 o
  -9   8  11         29.99         31.79         2.23 o
  -8   8  11          0.09          0.34         1.96 o
  -7   8  11         13.66         17.93         2.22 o
  -6   8  11         24.41         21.82         2.36 o
  -5   8  11          0.82         -0.13         2.09 o
  -4   8  11         12.90         20.09         3.07 o
  -3   8  11         13.77         14.29         2.80 o
  -2   8  11          0.99         -1.81         2.64 o
  -1   8  11          1.18          7.02         3.30 o
  -8   9  11          1.11          3.05         2.18 o
  -7   9  11         47.90         49.53         2.29 o
  -6   9  11         48.39         51.89         2.29 o
  -5   9  11          6.63          7.68         2.49 o
  -4   9  11          9.47          7.79         3.12 o
   0 -16  12          0.49          3.04         3.03 o
   1 -16  12          0.96         -0.37         2.50 o
   2 -16  12          2.66          3.19         2.51 o
   3 -16  12          0.02          1.40         2.39 o
   4 -16  12          4.09          6.88         2.55 o
   5 -16  12          0.78          1.77         2.47 o
   6 -16  12          1.84          2.27         2.37 o
   7 -16  12         19.73          8.20         4.22 o
  -2 -15  12          0.26          3.68         2.62 o
  -1 -15  12          0.73          1.76         2.93 o
   0 -15  12          0.45          3.10         2.37 o
   1 -15  12          4.26          2.42         2.25 o
   2 -15  12          1.37          4.81         3.05 o
   3 -15  12          9.44         10.14         3.04 o
   4 -15  12          0.12         -1.48         2.27 o
   5 -15  12          0.71         -0.41         3.04 o
   6 -15  12         10.61         10.00         2.50 o
   7 -15  12          1.84          5.99         2.47 o
   8 -15  12          7.18          5.44         2.72 o
   9 -15  12          1.09          3.17         4.27 o
  -3 -14  12         23.42         22.81         2.77 o
  -2 -14  12          3.75          3.59         2.82 o
  -1 -14  12         14.54         15.31         2.79 o
   0 -14  12          0.38          2.96         2.23 o
   1 -14  12          0.09         -2.42         2.87 o
   2 -14  12          0.09          1.40         2.68 o
   3 -14  12          1.75          0.02         2.93 o
   4 -14  12         36.16         31.37         3.17 o
   5 -14  12          5.93          9.56         2.18 o
   6 -14  12          3.17          1.87         2.30 o
   7 -14  12          0.00          3.78         2.58 o
   8 -14  12          3.96          7.85         2.37 o
   9 -14  12          0.93          3.77         2.47 o
  -5 -13  12          3.64          5.91         3.71 o
  -4 -13  12         36.11         37.52         4.24 o
  -3 -13  12          2.74          3.98         2.55 o
  -2 -13  12          0.13          1.89         2.50 o
  -1 -13  12         14.92         14.63         2.33 o
   0 -13  12          0.67          2.50         2.22 o
   1 -13  12          0.39          2.25         3.11 o
   2 -13  12         24.09         31.30         2.71 o
   3 -13  12         16.12         23.17         4.03 o
   4 -13  12          0.34          1.93         5.43 o
   5 -13  12          4.59          3.76         2.62 o
   6 -13  12          0.20          1.48         2.30 o
   7 -13  12          0.00          4.31         2.74 o
   8 -13  12          0.55          1.55         3.36 o
   9 -13  12          0.08         -0.93         2.84 o
  10 -13  12          6.10          5.09         3.02 o
  -6 -12  12         10.93         11.34         3.12 o
  -5 -12  12          0.47          0.82         2.49 o
  -4 -12  12          3.91          4.23         2.72 o
  -3 -12  12          4.63          5.92         2.50 o
  -2 -12  12          0.16          1.61         2.13 o
  -1 -12  12          8.75          6.17         2.27 o
   0 -12  12          8.39          9.57         2.13 o
   1 -12  12          0.07          1.78         2.62 o
   2 -12  12         93.70         93.33         5.86 o
   3 -12  12         78.16         85.50         2.89 o
   4 -12  12         22.69         16.24         2.59 o
   5 -12  12          0.03          3.60         2.50 o
   6 -12  12          1.84          6.11         4.94 o
   7 -12  12          0.02          3.22         2.37 o
   8 -12  12          0.30          0.03         2.54 o
   9 -12  12          1.50         -0.33         3.23 o
  10 -12  12          0.21          0.38         2.55 o
  -7 -11  12          0.26          0.58         3.00 o
  -6 -11  12          4.83          5.01         2.94 o
  -5 -11  12          7.95          4.20         2.39 o
  -4 -11  12          0.58          1.71         2.61 o
  -3 -11  12         16.20         13.71         2.32 o
  -2 -11  12          0.05         -0.29         2.09 o
  -1 -11  12          6.30          8.18         2.06 o
   0 -11  12          0.27          1.20         2.65 o
   1 -11  12          8.41         15.05         6.23 o
   2 -11  12         36.52         38.29         3.23 o
   3 -11  12         41.28         35.03         2.67 o
   4 -11  12         90.72         78.26         3.06 o
   5 -11  12          1.82          0.80         2.55 o
   6 -11  12          8.37         11.04         2.62 o
   7 -11  12         10.21         17.13         3.38 o
   8 -11  12          1.58          4.67         2.25 o
   9 -11  12          1.88          2.40         2.38 o
  10 -11  12          5.42          9.48         2.51 o
  -8 -10  12          0.00          3.73         4.27 o
  -7 -10  12         11.41          9.17         2.96 o
  -6 -10  12         13.65          9.43         2.79 o
  -5 -10  12         17.96         20.56         2.68 o
  -4 -10  12          6.68          8.16         2.61 o
  -3 -10  12          1.33          0.70         2.35 o
  -2 -10  12         56.24         59.81         3.08 o
  -1 -10  12          7.35          8.36         3.15 o
   0 -10  12        145.86        150.59         4.65 o
   1 -10  12          9.33         11.10         2.67 o
   2 -10  12        137.03        144.96         6.59 o
   3 -10  12         15.26         20.16         2.99 o
   4 -10  12          6.51          7.14         2.75 o
   5 -10  12         40.04         49.74         2.72 o
   6 -10  12          1.42          9.62         2.83 o
   7 -10  12          0.00          0.47         2.92 o
   8 -10  12          0.17          3.04         2.22 o
   9 -10  12          1.07         -0.30         3.21 o
  10 -10  12          4.12          1.00         2.44 o
  -8  -9  12         31.25         30.27         4.60 o
  -7  -9  12          0.15          2.07         2.59 o
  -6  -9  12          9.99          8.46         2.48 o
  -5  -9  12          1.56          4.59         2.54 o
  -4  -9  12          5.16          7.08         2.11 o
  -3  -9  12          0.89          4.39         2.35 o
  -2  -9  12         34.02         31.00         2.16 o
  -1  -9  12          8.58         12.61         2.04 o
   0  -9  12        412.51        441.78         9.87 o
   1  -9  12          0.59         -0.79         6.96 o
   2  -9  12          0.04         -1.73         2.69 o
   3  -9  12          2.76          8.73         2.45 o
   4  -9  12          5.56          7.79         2.55 o
   5  -9  12         52.73         49.99         2.95 o
   6  -9  12         18.27         24.94         4.33 o
   7  -9  12          8.51          9.21         2.84 o
   8  -9  12          0.39          2.64         2.19 o
   9  -9  12          6.73          7.81         2.32 o
  10  -9  12          0.08         -1.91         2.59 o
  -9  -8  12          9.96         10.81         2.96 o
  -8  -8  12         56.08         54.21         3.51 o
  -7  -8  12          3.82          5.26         2.50 o
  -6  -8  12          4.41          3.16         2.46 o
  -5  -8  12         56.68         49.31         5.26 o
  -4  -8  12         24.56         21.33         2.09 o
  -3  -8  12         70.44         63.96         2.76 o
  -2  -8  12         40.11         43.52         3.07 o
  -1  -8  12          2.57          0.89         2.02 o
   0  -8  12        202.98        211.61         3.12 o
   1  -8  12        147.52        156.28         2.89 o
   2  -8  12         32.44         33.38         2.46 o
   3  -8  12         14.94         16.73         2.50 o
   4  -8  12          0.41          0.62         2.50 o
   5  -8  12          2.17          1.65         2.59 o
   6  -8  12          4.55          2.24         2.69 o
   7  -8  12         56.27         61.55         2.80 o
   8  -8  12          0.17          2.34         2.34 o
   9  -8  12          4.15          8.51         2.47 o
  10  -8  12          4.73          1.98         2.55 o
 -10  -7  12          4.58          4.52         3.35 o
  -9  -7  12          1.76          3.76         3.06 o
  -8  -7  12          1.36          2.85         2.68 o
  -7  -7  12          6.27          6.26         2.68 o
  -6  -7  12          1.78          4.80         2.19 o
  -5  -7  12          9.86          8.88         2.79 o
  -4  -7  12        206.84        191.51         3.42 o
  -3  -7  12        108.02        104.89         4.64 o
  -2  -7  12        253.43        236.25         3.19 o
  -1  -7  12         87.33         82.04         2.24 o
   0  -7  12         23.86         21.38         2.17 o
   1  -7  12        138.06        148.32         4.03 o
   2  -7  12         41.49         35.28         3.42 o
   3  -7  12         31.70         35.91         2.69 o
   4  -7  12         27.69         28.89         2.55 o
   5  -7  12          8.27         13.12         2.42 o
   6  -7  12         14.55         16.72         2.83 o
   7  -7  12         28.27         31.55         4.70 o
   8  -7  12          3.91          5.70         2.36 o
   9  -7  12          1.05          7.39         2.67 o
  10  -7  12          1.60         -0.18         2.91 o
 -10  -6  12          1.02          3.76         3.08 o
  -9  -6  12          0.43         -1.27         2.66 o
  -8  -6  12          8.21          9.01         2.99 o
  -7  -6  12          1.59          1.71         2.29 o
  -6  -6  12         98.56         96.81         3.40 o
  -5  -6  12          3.00          4.44         2.37 o
  -4  -6  12          6.70          6.12         2.10 o
  -3  -6  12          1.37          4.80         2.03 o
  -2  -6  12          8.74          8.42         2.23 o
  -1  -6  12          7.59          7.39         1.99 o
   0  -6  12        324.74        331.82         2.92 o
   1  -6  12          1.11          0.45         1.88 o
   2  -6  12         12.12         12.83         2.37 o
   3  -6  12         15.60         20.26         2.42 o
   4  -6  12         39.08         37.97         3.66 o
   5  -6  12         32.80         36.23         3.10 o
   6  -6  12          0.08          2.62         3.78 o
   7  -6  12          5.91         12.51         3.28 o
   8  -6  12          3.86          4.85         3.30 o
   9  -6  12         13.62          8.39         2.52 o
  10  -6  12          1.97          1.95         2.82 o
 -11  -5  12          4.87          4.65         2.68 o
 -10  -5  12          6.75         11.09         2.73 o
  -9  -5  12          4.16          6.17         2.13 o
  -8  -5  12          4.16          6.70         2.26 o
  -7  -5  12          0.62          4.93         2.30 o
  -6  -5  12          3.60          2.79         2.20 o
  -5  -5  12         36.91         39.71         2.21 o
  -4  -5  12        139.63        126.63         3.58 o
  -3  -5  12          3.02          2.47         2.02 o
  -2  -5  12         54.60         52.61         2.20 o
  -1  -5  12         26.94         27.25         2.41 o
   0  -5  12         21.63         16.63         2.02 o
   1  -5  12        180.22        178.97         2.39 o
   2  -5  12          2.48          4.23         5.86 o
   3  -5  12         36.46         41.51         4.27 o
   4  -5  12        163.49        166.63         5.01 o
   5  -5  12          1.14         -2.44         3.30 o
   6  -5  12         15.38         13.44         3.24 o
   7  -5  12          0.51         -0.55         3.19 o
   8  -5  12          0.08          3.09         2.40 o
   9  -5  12          0.89          3.29         2.62 o
 -11  -4  12          0.82         -0.61         2.69 o
 -10  -4  12          6.51         10.46         2.16 o
  -9  -4  12         11.22         12.69         2.07 o
  -8  -4  12         12.67         19.79         2.01 o
  -7  -4  12        137.92        140.08         2.40 o
  -6  -4  12          0.60         -0.26         2.20 o
  -5  -4  12         84.58         82.04         2.28 o
  -4  -4  12          5.63          9.53         2.28 o
  -3  -4  12        182.79        168.61         2.55 o
  -2  -4  12         23.71         24.22         2.01 o
  -1  -4  12        187.38        187.26         2.37 o
   0  -4  12        200.51        202.80         2.42 o
   1  -4  12        248.10        250.79         3.04 o
   2  -4  12         69.30         72.48         2.11 o
   3  -4  12          1.39          2.56         2.42 o
   4  -4  12          6.89          6.04         2.46 o
   5  -4  12          4.43          4.98         2.76 o
   6  -4  12          0.99          1.22         4.39 o
   7  -4  12          2.11          6.14         2.93 o
   8  -4  12          1.59          2.23         2.62 o
   9  -4  12          0.00          2.65         2.39 o
 -12  -3  12         19.07         18.80         6.47 o
 -11  -3  12         37.32         40.60         3.97 o
 -10  -3  12         13.27         18.09         2.16 o
  -9  -3  12          9.97         11.06         2.18 o
  -8  -3  12        119.64        115.72         2.70 o
  -7  -3  12        211.83        194.10         5.48 o
  -6  -3  12        279.70        253.51         2.80 o
  -5  -3  12         13.02         14.67         2.11 o
  -4  -3  12         36.06         38.48         2.58 o
  -3  -3  12          1.87          3.28         2.13 o
  -2  -3  12         16.34         20.87         2.10 o
  -1  -3  12         13.53         13.58         1.93 o
   0  -3  12         41.41         43.86         2.42 o
   1  -3  12         33.07         35.25         2.18 o
   2  -3  12         42.02         48.66         2.39 o
   3  -3  12        110.38        108.60         2.28 o
   4  -3  12         62.81         54.95         2.83 o
   5  -3  12         24.81         26.42         3.48 o
   6  -3  12          2.01          3.38         2.90 o
   7  -3  12         15.86         10.92         3.22 o
   8  -3  12          0.05         -0.76         2.89 o
 -12  -2  12          9.42          8.48         2.53 o
 -11  -2  12         13.59         12.82         2.20 o
 -10  -2  12          3.07          5.27         2.23 o
  -9  -2  12          0.66          3.26         2.04 o
  -8  -2  12         44.30         46.55         2.17 o
  -7  -2  12          1.30          0.65         1.77 o
  -6  -2  12        113.93        109.18         2.16 o
  -5  -2  12        354.40        340.29         3.21 o
  -4  -2  12        212.01        194.00         2.56 o
  -3  -2  12          2.04          0.88         1.95 o
  -2  -2  12        121.25        130.35         4.45 o
  -1  -2  12        301.50        287.03         2.81 o
   0  -2  12         15.84         17.59         2.14 o
   1  -2  12         72.95         72.39         2.30 o
   2  -2  12         94.76         96.47         2.84 o
   3  -2  12          0.15          3.02         3.03 o
   4  -2  12          1.08          2.14         2.02 o
   5  -2  12          5.04          3.51         2.35 o
   6  -2  12          0.05          2.29         2.39 o
   7  -2  12          0.30          7.09         3.49 o
   8  -2  12          1.01          1.10         2.98 o
 -12  -1  12          1.82          5.59         2.31 o
 -11  -1  12          0.02          1.97         2.16 o
 -10  -1  12          0.03          4.67         1.95 o
  -9  -1  12          0.13         -2.13         1.92 o
[truncated: 88,027 more chars]
